# Supplementary material for: Convergent and Divergent Mitochondrial Pathways as Causal Drivers and Therapeutic Targets in Neurological Disorders
Source: Curr Issues Mol Biol. 2025 Aug 8;47(8):636. doi: 10.3390/cimb47080636 (PMC12384102; doi:10.3390/cimb47080636)
Supplement: Supplementary file 1 [file cimb-47-00636-s001.zip]

Archive with 2 entries (2 files):
- cimb-3742969-SupplementaryTables-R1-proof.xlsx
- cimb-3742969-SupplementaryFigures-R1-proof.pdf
