# Supplementary material for: Convergent and Divergent Mitochondrial Pathways as Causal Drivers and Therapeutic Targets in Neurological Disorders
Source: Curr Issues Mol Biol. 2025 Aug 8;47(8):636. doi: 10.3390/cimb47080636 (PMC12384102; doi:10.3390/cimb47080636)
Supplement: Supplementary file 1 [file cimb-47-00636-s001.zip › cimb-3742969-SupplementaryTables-R1-proof.xlsx]

## Sheet: Table S1 sample
Supplementary Table S1. Clinical and Demographic Characteristics of the Study Samples in Gene Expression Profiling
	AD N=167	AsymAD N=134	control N=100	p.overall	p.AD vs AsymAD	p.AD vs control	p.AsymAD vs control				ALS N=397	CON N=645	MIM N=75	p.overall	p.ALS vs CON	p.ALS vs MIM	p.CON vs MIM
age:ch1	82.9 (10.2)	86.3 (8.59)	70.4 (15.8)	<0.001	0.030	0.000	0.000			age_onset:ch1	62.2 (12.0)	. (.)	50.0 (22.6)	0.015	.	0.015	.
gender:ch1:				0.001	0.053	0.053	0.001			Sex:ch1:				<0.001	<0.001	<0.001	<0.001
FEMALE	98 (58.7%)	94 (70.1%)	45 (45.0%)							f	90 (22.7%)	230 (35.7%)	0 (0.00%)
MALE	69 (41.3%)	40 (29.9%)	55 (55.0%)							m	239 (60.2%)	357 (55.3%)	58 (77.3%)
tissue:ch1:				0.847	0.988	0.988	0.988			v	68 (17.1%)	58 (8.99%)	17 (22.7%)
Cerebellum	38 (22.8%)	32 (23.9%)	22 (22.0%)							survival_yr:ch1	2.88 (1.93)	. (.)	17.9 (15.1)	<0.001	.	0.000	.
Entorhinal_Cortex	37 (22.2%)	37 (27.6%)	24 (24.0%)
Frontal_Cortex	40 (24.0%)	33 (24.6%)	23 (23.0%)
Temporal_Cortex	52 (31.1%)	32 (23.9%)	31 (31.0%)
	Control Grey Matter N=42	MS Grey Matter N=105	MS Grey Matter Lesion N=37	p.overall	p.Control Grey Matter vs MS Grey Matter	p.Control Grey Matter vs MS Grey Matter Lesion	p.MS Grey Matter vs MS Grey Matter Lesion						control N=59	Parkinson's disease N=55	p.overall
characteristics_ch1.1:				<0.001	<0.001	<0.001	0.082					age:ch1	80.2 (9.86)	73.3 (6.69)	<0.001
F	11 (26.2%)	95 (90.5%)	29 (78.4%)									brain region:ch1:			0.909
M	31 (73.8%)	10 (9.52%)	8 (21.6%)									cerebellum	14 (23.7%)	15 (27.3%)
characteristics_ch1.7:				<0.001	<0.001	<0.001	<0.001					frontal cortex	15 (25.4%)	11 (20.0%)
tissue region: Frontal	0 (0.00%)	22 (21.0%)	21 (56.8%)									medulla	15 (25.4%)	14 (25.5%)
tissue region: Parietal	0 (0.00%)	19 (18.1%)	16 (43.2%)									striatum	15 (25.4%)	15 (27.3%)
tissue: Grey Matter	42 (100%)	64 (61.0%)	0 (0.00%)									gender:ch1:			1.000
												female	32 (54.2%)	29 (52.7%)
												male	27 (45.8%)	26 (47.3%)

## Sheet: Table S2 Metrics
Supplementary Table S2. Performance Metrics of 15 Machine Learning Models Across Four Psychiatric Disorders
ID	Metric	Model	Mean				ID	Metric	Mean	LCI	UCI
AD	Accuracy	AdaBoost	0.654				AD	Accuracy	0.681628	0.601763	0.779179
AD	Accuracy	CatBoost	0.698				AD	F1_Score	0.759103	0.705469	0.83156
AD	Accuracy	DecisionTree	0.627				AD	Precision	0.722263	0.649127	0.800995
AD	Accuracy	ExtraTrees	0.693				AD	ROC_AUC	0.638349	0.539546	0.748494
AD	Accuracy	FTTransformer	0.702				AD	Recall	0.811445	0.74967	0.883338
AD	Accuracy	GradientBoosting	0.68				ALS	Accuracy	0.693901	0.611023	0.780069
AD	Accuracy	KNN	0.677				ALS	F1_Score	0.55588	0.384651	0.696192
AD	Accuracy	Logistic	0.703				ALS	Precision	0.61887	0.488036	0.746373
AD	Accuracy	MLP	0.707				ALS	ROC_AUC	0.660017	0.560213	0.757257
AD	Accuracy	NaiveBayes	0.656				ALS	Recall	0.518672	0.313068	0.672334
AD	Accuracy	QDA	0.669				MS	Accuracy	0.757652	0.71925	0.803677
AD	Accuracy	RandomForest	0.688				MS	F1_Score	0.842371	0.816173	0.871632
AD	Accuracy	SGD	0.681				MS	Precision	0.840091	0.812409	0.872717
AD	Accuracy	SVM	0.714				MS	ROC_AUC	0.634613	0.572358	0.70966
AD	Accuracy	XGBoost	0.675				MS	Recall	0.862243	0.830613	0.892843
AD	ROC AUC	AdaBoost	0.624				PD	Accuracy	0.637073	0.528939	0.748018
AD	ROC AUC	CatBoost	0.641				PD	F1_Score	0.613855	0.494116	0.72961
AD	ROC AUC	DecisionTree	0.587				PD	Precision	0.633912	0.505922	0.770186
AD	ROC AUC	ExtraTrees	0.635				PD	ROC_AUC	0.634925	0.527556	0.7445
AD	ROC AUC	FTTransformer	0.674				PD	Recall	0.62591	0.510778	0.743667
AD	ROC AUC	GradientBoosting	0.638
AD	ROC AUC	KNN	0.63
AD	ROC AUC	Logistic	0.661
AD	ROC AUC	MLP	0.676
AD	ROC AUC	NaiveBayes	0.626
AD	ROC AUC	QDA	0.616
AD	ROC AUC	RandomForest	0.635
AD	ROC AUC	SGD	0.642
AD	ROC AUC	SVM	0.654
AD	ROC AUC	XGBoost	0.636
AD	F1 Score	AdaBoost	0.726
AD	F1 Score	CatBoost	0.782
AD	F1 Score	DecisionTree	0.707
AD	F1 Score	ExtraTrees	0.78
AD	F1 Score	FTTransformer	0.766
AD	F1 Score	GradientBoosting	0.759
AD	F1 Score	KNN	0.758
AD	F1 Score	Logistic	0.778
AD	F1 Score	MLP	0.774
AD	F1 Score	NaiveBayes	0.726
AD	F1 Score	QDA	0.755
AD	F1 Score	RandomForest	0.773
AD	F1 Score	SGD	0.756
AD	F1 Score	SVM	0.797
AD	F1 Score	XGBoost	0.752
AD	Precision	AdaBoost	0.718
AD	Precision	CatBoost	0.715
AD	Precision	DecisionTree	0.69
AD	Precision	ExtraTrees	0.709
AD	Precision	FTTransformer	0.754
AD	Precision	GradientBoosting	0.722
AD	Precision	KNN	0.713
AD	Precision	Logistic	0.742
AD	Precision	MLP	0.755
AD	Precision	NaiveBayes	0.725
AD	Precision	QDA	0.706
AD	Precision	RandomForest	0.713
AD	Precision	SGD	0.727
AD	Precision	SVM	0.724
AD	Precision	XGBoost	0.721
AD	Recall	AdaBoost	0.742
AD	Recall	CatBoost	0.869
AD	Recall	DecisionTree	0.737
AD	Recall	ExtraTrees	0.869
AD	Recall	FTTransformer	0.785
AD	Recall	GradientBoosting	0.81
AD	Recall	KNN	0.817
AD	Recall	Logistic	0.829
AD	Recall	MLP	0.802
AD	Recall	NaiveBayes	0.746
AD	Recall	QDA	0.828
AD	Recall	RandomForest	0.856
AD	Recall	SGD	0.796
AD	Recall	SVM	0.893
AD	Recall	XGBoost	0.793
ALS	Accuracy	AdaBoost	0.682
ALS	Accuracy	CatBoost	0.718
ALS	Accuracy	DecisionTree	0.668
ALS	Accuracy	ExtraTrees	0.71
ALS	Accuracy	FTTransformer	0.688
ALS	Accuracy	GradientBoosting	0.705
ALS	Accuracy	KNN	0.681
ALS	Accuracy	Logistic	0.699
ALS	Accuracy	MLP	0.706
ALS	Accuracy	NaiveBayes	0.646
ALS	Accuracy	QDA	0.684
ALS	Accuracy	RandomForest	0.71
ALS	Accuracy	SGD	0.689
ALS	Accuracy	SVM	0.722
ALS	Accuracy	XGBoost	0.7
ALS	ROC AUC	AdaBoost	0.651
ALS	ROC AUC	CatBoost	0.68
ALS	ROC AUC	DecisionTree	0.633
ALS	ROC AUC	ExtraTrees	0.666
ALS	ROC AUC	FTTransformer	0.664
ALS	ROC AUC	GradientBoosting	0.668
ALS	ROC AUC	KNN	0.647
ALS	ROC AUC	Logistic	0.655
ALS	ROC AUC	MLP	0.677
ALS	ROC AUC	NaiveBayes	0.638
ALS	ROC AUC	QDA	0.659
ALS	ROC AUC	RandomForest	0.669
ALS	ROC AUC	SGD	0.645
ALS	ROC AUC	SVM	0.679
ALS	ROC AUC	XGBoost	0.669
ALS	F1 Score	AdaBoost	0.55
ALS	F1 Score	CatBoost	0.577
ALS	F1 Score	DecisionTree	0.518
ALS	F1 Score	ExtraTrees	0.554
ALS	F1 Score	FTTransformer	0.576
ALS	F1 Score	GradientBoosting	0.566
ALS	F1 Score	KNN	0.545
ALS	F1 Score	Logistic	0.526
ALS	F1 Score	MLP	0.587
ALS	F1 Score	NaiveBayes	0.558
ALS	F1 Score	QDA	0.56
ALS	F1 Score	RandomForest	0.564
ALS	F1 Score	SGD	0.517
ALS	F1 Score	SVM	0.565
ALS	F1 Score	XGBoost	0.576
ALS	Precision	AdaBoost	0.593
ALS	Precision	CatBoost	0.665
ALS	Precision	DecisionTree	0.577
ALS	Precision	ExtraTrees	0.664
ALS	Precision	FTTransformer	0.596
ALS	Precision	GradientBoosting	0.636
ALS	Precision	KNN	0.598
ALS	Precision	Logistic	0.628
ALS	Precision	MLP	0.626
ALS	Precision	NaiveBayes	0.536
ALS	Precision	QDA	0.592
ALS	Precision	RandomForest	0.658
ALS	Precision	SGD	0.614
ALS	Precision	SVM	0.679
ALS	Precision	XGBoost	0.622
ALS	Recall	AdaBoost	0.519
ALS	Recall	CatBoost	0.517
ALS	Recall	DecisionTree	0.485
ALS	Recall	ExtraTrees	0.482
ALS	Recall	FTTransformer	0.561
ALS	Recall	GradientBoosting	0.515
ALS	Recall	KNN	0.506
ALS	Recall	Logistic	0.469
ALS	Recall	MLP	0.558
ALS	Recall	NaiveBayes	0.607
ALS	Recall	QDA	0.552
ALS	Recall	RandomForest	0.5
ALS	Recall	SGD	0.471
ALS	Recall	SVM	0.497
ALS	Recall	XGBoost	0.54
MS	Accuracy	AdaBoost	0.754
MS	Accuracy	CatBoost	0.774
MS	Accuracy	DecisionTree	0.744
MS	Accuracy	ExtraTrees	0.775
MS	Accuracy	FTTransformer	0.767
MS	Accuracy	GradientBoosting	0.765
MS	Accuracy	KNN	0.759
MS	Accuracy	Logistic	0.761
MS	Accuracy	MLP	0.774
MS	Accuracy	NaiveBayes	0.663
MS	Accuracy	QDA	0.751
MS	Accuracy	RandomForest	0.773
MS	Accuracy	SGD	0.769
MS	Accuracy	SVM	0.776
MS	Accuracy	XGBoost	0.761
MS	ROC AUC	AdaBoost	0.635
MS	ROC AUC	CatBoost	0.606
MS	ROC AUC	DecisionTree	0.632
MS	ROC AUC	ExtraTrees	0.607
MS	ROC AUC	FTTransformer	0.656
MS	ROC AUC	GradientBoosting	0.627
MS	ROC AUC	KNN	0.628
MS	ROC AUC	Logistic	0.675
MS	ROC AUC	MLP	0.662
MS	ROC AUC	NaiveBayes	0.755
MS	ROC AUC	QDA	0.606
MS	ROC AUC	RandomForest	0.606
MS	ROC AUC	SGD	0.647
MS	ROC AUC	SVM	0.548
MS	ROC AUC	XGBoost	0.629
MS	F1 Score	AdaBoost	0.842
MS	F1 Score	CatBoost	0.862
MS	F1 Score	DecisionTree	0.834
MS	F1 Score	ExtraTrees	0.861
MS	F1 Score	FTTransformer	0.849
MS	F1 Score	GradientBoosting	0.852
MS	F1 Score	KNN	0.847
MS	F1 Score	Logistic	0.837
MS	F1 Score	MLP	0.855
MS	F1 Score	NaiveBayes	0.725
MS	F1 Score	QDA	0.841
MS	F1 Score	RandomForest	0.861
MS	F1 Score	SGD	0.852
MS	F1 Score	SVM	0.869
MS	F1 Score	XGBoost	0.848
MS	Precision	AdaBoost	0.835
MS	Precision	CatBoost	0.817
MS	Precision	DecisionTree	0.836
MS	Precision	ExtraTrees	0.818
MS	Precision	FTTransformer	0.845
MS	Precision	GradientBoosting	0.829
MS	Precision	KNN	0.831
MS	Precision	Logistic	0.866
MS	Precision	MLP	0.847
MS	Precision	NaiveBayes	0.968
MS	Precision	QDA	0.825
MS	Precision	RandomForest	0.818
MS	Precision	SGD	0.844
MS	Precision	SVM	0.792
MS	Precision	XGBoost	0.83
MS	Recall	AdaBoost	0.856
MS	Recall	CatBoost	0.916
MS	Recall	DecisionTree	0.842
MS	Recall	ExtraTrees	0.918
MS	Recall	FTTransformer	0.861
MS	Recall	GradientBoosting	0.881
MS	Recall	KNN	0.871
MS	Recall	Logistic	0.833
MS	Recall	MLP	0.87
MS	Recall	NaiveBayes	0.588
MS	Recall	QDA	0.873
MS	Recall	RandomForest	0.916
MS	Recall	SGD	0.868
MS	Recall	SVM	0.968
MS	Recall	XGBoost	0.873
PD	Accuracy	AdaBoost	0.616
PD	Accuracy	CatBoost	0.646
PD	Accuracy	DecisionTree	0.59
PD	Accuracy	ExtraTrees	0.638
PD	Accuracy	FTTransformer	0.671
PD	Accuracy	GradientBoosting	0.624
PD	Accuracy	KNN	0.6
PD	Accuracy	Logistic	0.682
PD	Accuracy	MLP	0.676
PD	Accuracy	NaiveBayes	0.606
PD	Accuracy	QDA	0.622
PD	Accuracy	RandomForest	0.638
PD	Accuracy	SGD	0.654
PD	Accuracy	SVM	0.657
PD	Accuracy	XGBoost	0.637
PD	ROC AUC	AdaBoost	0.615
PD	ROC AUC	CatBoost	0.644
PD	ROC AUC	DecisionTree	0.588
PD	ROC AUC	ExtraTrees	0.632
PD	ROC AUC	FTTransformer	0.669
PD	ROC AUC	GradientBoosting	0.623
PD	ROC AUC	KNN	0.599
PD	ROC AUC	Logistic	0.68
PD	ROC AUC	MLP	0.674
PD	ROC AUC	NaiveBayes	0.605
PD	ROC AUC	QDA	0.62
PD	ROC AUC	RandomForest	0.632
PD	ROC AUC	SGD	0.653
PD	ROC AUC	SVM	0.655
PD	ROC AUC	XGBoost	0.635
PD	F1 Score	AdaBoost	0.593
PD	F1 Score	CatBoost	0.623
PD	F1 Score	DecisionTree	0.561
PD	F1 Score	ExtraTrees	0.606
PD	F1 Score	FTTransformer	0.652
PD	F1 Score	GradientBoosting	0.601
PD	F1 Score	KNN	0.597
PD	F1 Score	Logistic	0.661
PD	F1 Score	MLP	0.656
PD	F1 Score	NaiveBayes	0.602
PD	F1 Score	QDA	0.583
PD	F1 Score	RandomForest	0.6
PD	F1 Score	SGD	0.625
PD	F1 Score	SVM	0.637
PD	F1 Score	XGBoost	0.612
PD	Precision	AdaBoost	0.611
PD	Precision	CatBoost	0.644
PD	Precision	DecisionTree	0.579
PD	Precision	ExtraTrees	0.639
PD	Precision	FTTransformer	0.674
PD	Precision	GradientBoosting	0.62
PD	Precision	KNN	0.582
PD	Precision	Logistic	0.678
PD	Precision	MLP	0.679
PD	Precision	NaiveBayes	0.595
PD	Precision	QDA	0.625
PD	Precision	RandomForest	0.637
PD	Precision	SGD	0.655
PD	Precision	SVM	0.657
PD	Precision	XGBoost	0.633
PD	Recall	AdaBoost	0.604
PD	Recall	CatBoost	0.629
PD	Recall	DecisionTree	0.573
PD	Recall	ExtraTrees	0.607
PD	Recall	FTTransformer	0.659
PD	Recall	GradientBoosting	0.614
PD	Recall	KNN	0.642
PD	Recall	Logistic	0.671
PD	Recall	MLP	0.661
PD	Recall	NaiveBayes	0.641
PD	Recall	QDA	0.588
PD	Recall	RandomForest	0.602
PD	Recall	SGD	0.628
PD	Recall	SVM	0.647
PD	Recall	XGBoost	0.622

## Sheet: Table S3 Gene-pathway
Supplementary Table S3. Summary of Mitochondrial Pathways and Gene Importance
Disease-Pathway Importance						Disease-Gene Importance							Top 10 Pathways and Genes per Disorder
ID	Pathway	Metric	Value			Gene	Importance	Pathway	Pathway_Count	Disease			ID	Disease	Value	Type	Label	Class
AD	Metals and cofactors	Accuracy	0.80207			NDUFS7	77.8356	OXPHOS	7	AD			NDUFS7	AD	77.8356	Gene		Top
AD	Metals and cofactors	ROC AUC	0.768096			NDUFS7	77.8356	OXPHOS subunits	7	AD			AIFM3	AD	62.3255	Gene		Top
AD	Metals and cofactors	F1 Score	0.851301			NDUFS7	77.8356	Complex I	7	AD			COX10	AD	57.4515	Gene		Top
AD	Metals and cofactors	Precision	0.816838			NDUFS7	77.8356	Metabolism	7	AD			SLC25A10	AD	52.3883	Gene		High
AD	Metals and cofactors	Recall	0.9			NDUFS7	77.8356	Metals and cofactors	7	AD			ECHS1	AD	51.6686	Gene		High
AD	Metabolism	Accuracy	0.796676			AIFM3	62.3255	Metabolism	5	AD			ACAT1	AD	49.9501	Gene		High
AD	Metabolism	ROC AUC	0.768081			AIFM3	62.3255	Metals and cofactors	5	AD			SURF1	AD	49.5997	Gene		High
AD	Metabolism	F1 Score	0.836744			AIFM3	62.3255	Mitochondrial dynamics and surveillance	5	AD			SLC25A44	AD	45.1467	Gene		Mid
AD	Metabolism	Precision	0.817133			COX10	57.4515	OXPHOS	7	AD			TIMM10	AD	43.4915	Gene		Mid
AD	Metabolism	Recall	0.875515			COX10	57.4515	Metabolism	7	AD			CYCS	AD	41.7721	Gene		Low
AD	Mitochondrial central dogma	Accuracy	0.784217			COX10	57.4515	Metals and cofactors	7	AD			NUBPL	ALS	88.111	Gene	*	Top
AD	Mitochondrial central dogma	ROC AUC	0.753152			SLC25A10	52.3883	Metabolism	6	AD			ATP5ME	ALS	82.6623	Gene	*	Top
AD	Mitochondrial central dogma	F1 Score	0.834945			SLC25A10	52.3883	Carbohydrate metabolism	6	AD			SLC25A20	ALS	67.708	Gene		Top
AD	Mitochondrial central dogma	Precision	0.800578			SLC25A10	52.3883	Small molecule transport	6	AD			COA1	ALS	61.2489	Gene		Top
AD	Mitochondrial central dogma	Recall	0.880907			ECHS1	51.6686	Metabolism	6	AD			FDX1	ALS	46.1696	Gene		Mid
AD	Protein import, sorting and homeostasis	Accuracy	0.776952			ECHS1	51.6686	Lipid metabolism	6	AD			COA3	ALS	45.1179	Gene		Mid
AD	Protein import, sorting and homeostasis	ROC AUC	0.741466			ECHS1	51.6686	Amino acid metabolism	6	AD			SPHK2	ALS	44.6338	Gene		Mid
AD	Protein import, sorting and homeostasis	F1 Score	0.830963			ACAT1	49.9501	Metabolism	8	AD			NDUFV2	ALS	43.8654	Gene		Mid
AD	Protein import, sorting and homeostasis	Precision	0.794389			ACAT1	49.9501	Carbohydrate metabolism	8	AD			PNPT1	ALS	42.5124	Gene		Low
AD	Protein import, sorting and homeostasis	Recall	0.888505			ACAT1	49.9501	Lipid metabolism	8	AD			TFAM	ALS	42.4467	Gene		Low
AD	Apoptosis	Accuracy	0.778291			ACAT1	49.9501	Amino acid metabolism	8	AD			ATAD3A	MS	55.9799	Gene		High
AD	Apoptosis	ROC AUC	0.744706			SLC25A44	45.1467	Metabolism	5	AD			POLG	MS	49.4306	Gene		High
AD	Apoptosis	F1 Score	0.830453			SLC25A44	45.1467	Amino acid metabolism	5	AD			ALDH4A1	MS	44.803	Gene		Mid
AD	Apoptosis	Precision	0.801625			SLC25A44	45.1467	Small molecule transport	5	AD			FKBP8	MS	44.2081	Gene		Mid
AD	Apoptosis	Recall	0.871642			CYCS	41.7721	OXPHOS	7	AD			ALDH7A1	MS	43.2669	Gene		Mid
AD	Protein homeostasis	Accuracy	0.775423			CYCS	41.7721	OXPHOS subunits	7	AD			PINK1	MS	41.5874	Gene		Low
AD	Protein homeostasis	ROC AUC	0.741275			CYCS	41.7721	Metabolism	7	AD			FASTK	MS	41.4872	Gene		Low
AD	Protein homeostasis	F1 Score	0.82779			CYCS	41.7721	Metals and cofactors	7	AD			UQCR11	MS	39.6803	Gene		Low
AD	Protein homeostasis	Precision	0.795916			CYCS	41.7721	Mitochondrial dynamics and surveillance	7	AD			TIMM21	MS	37.8925	Gene		Low
AD	Protein homeostasis	Recall	0.873088			ETFA	40.5425	Metabolism	8	AD			GPAM	MS	37.0981	Gene		Low
AD	Fe-S-containing proteins	Accuracy	0.769421			ETFA	40.5425	Lipid metabolism	8	AD			SLC25A38	PD	104.05	Gene	*	Top
AD	Fe-S-containing proteins	ROC AUC	0.742679			ETFA	40.5425	Amino acid metabolism	8	AD			NDUFS1	PD	79.7789	Gene	*	Top
AD	Fe-S-containing proteins	F1 Score	0.823618			SLC25A12	31.0445	Metabolism	8	AD			TFB1M	PD	65.9282	Gene		Top
AD	Fe-S-containing proteins	Precision	0.800884			SLC25A12	31.0445	Carbohydrate metabolism	8	AD			SLC25A3	PD	53.1354	Gene		High
AD	Fe-S-containing proteins	Recall	0.850956			SLC25A12	31.0445	Amino acid metabolism	8	AD			NDUFA5	PD	50.6727	Gene		High
AD	Chaperones	Accuracy	0.770494			SLC25A12	31.0445	Small molecule transport	8	AD			SLC25A10	PD	50.4883	Gene		High
AD	Chaperones	ROC AUC	0.747672			NDUFV1	29.504	OXPHOS	7	AD			GRSF1	PD	49.3016	Gene		High
AD	Chaperones	F1 Score	0.818135			NDUFV1	29.504	OXPHOS subunits	7	AD			SDHC	PD	42.7483	Gene		Mid
AD	Chaperones	Precision	0.800604			NDUFV1	29.504	Complex I	7	AD			MRPL30	PD	42.4541	Gene		Low
AD	Chaperones	Recall	0.850319			NDUFV1	29.504	Metabolism	7	AD			PPA2	PD	42.1818	Gene		Low
AD	OXPHOS	Accuracy	0.766705			NDUFV1	29.504	Metals and cofactors	7	AD			Metals and cofactors	AD	0.827661	Pathway		Top
AD	OXPHOS	ROC AUC	0.727363			NDUFS8	28.9146	OXPHOS	7	AD			Metabolism	AD	0.81883	Pathway		High
AD	OXPHOS	F1 Score	0.825026			NDUFS8	28.9146	OXPHOS subunits	7	AD			Mitochondrial central dogma	AD	0.81076	Pathway		High
AD	OXPHOS	Precision	0.783223			NDUFS8	28.9146	Complex I	7	AD			Protein import, sorting and homeostasis	AD	0.806455	Pathway		High
AD	OXPHOS	Recall	0.882426			NDUFS8	28.9146	Metabolism	7	AD			Apoptosis	AD	0.805343	Pathway		High
AD	Mitochondrial ribosome	Accuracy	0.763989			NDUFS8	28.9146	Metals and cofactors	7	AD			Protein homeostasis	AD	0.802698	Pathway		High
AD	Mitochondrial ribosome	ROC AUC	0.722164			ATP5ME	28.4353	OXPHOS	5	AD			Fe-S-containing proteins	AD	0.797512	Pathway		High
AD	Mitochondrial ribosome	F1 Score	0.824073			ATP5ME	28.4353	OXPHOS subunits	5	AD			Chaperones	AD	0.797445	Pathway		High
AD	Mitochondrial ribosome	Precision	0.781211			ATP5ME	28.4353	Mitochondrial dynamics and surveillance	5	AD			OXPHOS	AD	0.796949	Pathway		High
AD	Mitochondrial ribosome	Recall	0.891422			FDX1	28.1488	Metabolism	8	AD			Mitochondrial ribosome	AD	0.796572	Pathway		High
ALS	OXPHOS	Accuracy	0.805815			FDX1	28.1488	Lipid metabolism	8	AD			OXPHOS	ALS	0.760735	Pathway		Mid
ALS	OXPHOS	ROC AUC	0.786636			FDX1	28.1488	Metals and cofactors	8	AD			OXPHOS subunits	ALS	0.755118	Pathway		Mid
ALS	OXPHOS	F1 Score	0.732142			NDUFS2	24.6299	OXPHOS	7	AD			Mitochondrial dynamics and surveillance	ALS	0.732577	Pathway		Low
ALS	OXPHOS	Precision	0.774097			NDUFS2	24.6299	OXPHOS subunits	7	AD			Mitochondrial central dogma	ALS	0.725141	Pathway		Low
ALS	OXPHOS	Recall	0.704983			NDUFS2	24.6299	Complex I	7	AD			Mitochondrial ribosome	ALS	0.725061	Pathway		Low
ALS	OXPHOS subunits	Accuracy	0.801347			NDUFS2	24.6299	Metabolism	7	AD			Translation	ALS	0.723941	Pathway		Low
ALS	OXPHOS subunits	ROC AUC	0.782331			NDUFS2	24.6299	Metals and cofactors	7	AD			Complex I	ALS	0.723103	Pathway		Low
ALS	OXPHOS subunits	F1 Score	0.726024			NUBPL	24.2459	OXPHOS	7	AD			Carbohydrate metabolism	ALS	0.721437	Pathway		Low
ALS	OXPHOS subunits	Precision	0.765785			NUBPL	24.2459	Complex I	7	AD			Metabolism	ALS	0.708545	Pathway		Low
ALS	OXPHOS subunits	Recall	0.700103			NUBPL	24.2459	Metabolism	7	AD			Complex V	ALS	0.701852	Pathway		Low
ALS	Mitochondrial dynamics and surveillance	Accuracy	0.780974			NUBPL	24.2459	Metals and cofactors	7	AD			Metabolism	MS	0.836459	Pathway	*	Top
ALS	Mitochondrial dynamics and surveillance	ROC AUC	0.761455			SLC25A13	22.3606	Metabolism	8	AD			Signaling	MS	0.832281	Pathway	*	Top
ALS	Mitochondrial dynamics and surveillance	F1 Score	0.703583			SLC25A13	22.3606	Carbohydrate metabolism	8	AD			Lipid metabolism	MS	0.829124	Pathway	*	Top
ALS	Mitochondrial dynamics and surveillance	Precision	0.738414			SLC25A13	22.3606	Amino acid metabolism	8	AD			ROS and glutathione metabolism	MS	0.828493	Pathway	*	Top
ALS	Mitochondrial dynamics and surveillance	Recall	0.678462			SLC25A13	22.3606	Small molecule transport	8	AD			Urea cycle	MS	0.825483	Pathway		Top
ALS	Mitochondrial central dogma	Accuracy	0.779806			GRSF1	21.5638	Mitochondrial central dogma	5	AD			Nucleotide synthesis and processing	MS	0.82154	Pathway		Top
ALS	Mitochondrial central dogma	ROC AUC	0.756038			GRSF1	21.5638	mtRNA metabolism	5	AD			Glyoxylate metabolism	MS	0.820925	Pathway		Top
ALS	Mitochondrial central dogma	F1 Score	0.680054			GRSF1	21.5638	Translation	5	AD			Complex III	MS	0.820899	Pathway		Top
ALS	Mitochondrial central dogma	Precision	0.750975			HSD17B10	19.8607	Mitochondrial central dogma	9	AD			Nucleotide metabolism	MS	0.819475	Pathway		Top
ALS	Mitochondrial central dogma	Recall	0.658833			HSD17B10	19.8607	mtRNA metabolism	9	AD			Mitophagy	MS	0.818664	Pathway		High
ALS	Mitochondrial ribosome	Accuracy	0.777415			HSD17B10	19.8607	Metabolism	9	AD			Metals and cofactors	PD	0.767682	Pathway		Mid
ALS	Mitochondrial ribosome	ROC AUC	0.754644			HSD17B10	19.8607	Lipid metabolism	9	AD			Translation	PD	0.756538	Pathway		Mid
ALS	Mitochondrial ribosome	F1 Score	0.694046			HSD17B10	19.8607	Amino acid metabolism	9	AD			Mitochondrial central dogma	PD	0.7452	Pathway		Mid
ALS	Mitochondrial ribosome	Precision	0.728646			ALDH7A1	16.9268	Metabolism	6	AD			Signaling	PD	0.740003	Pathway		Mid
ALS	Mitochondrial ribosome	Recall	0.670556			ALDH7A1	16.9268	Amino acid metabolism	6	AD			CI subunits	PD	0.738558	Pathway		Mid
ALS	Translation	Accuracy	0.775042			SLC25A20	16.6312	Metabolism	6	AD			Complex I	PD	0.736508	Pathway		Mid
ALS	Translation	ROC AUC	0.753005			SLC25A20	16.6312	Lipid metabolism	6	AD			Metabolism	PD	0.735669	Pathway		Mid
ALS	Translation	F1 Score	0.689091			SLC25A20	16.6312	Metals and cofactors	6	AD			Mitochondrial ribosome	PD	0.735478	Pathway		Mid
ALS	Translation	Precision	0.745036			SLC25A20	16.6312	Small molecule transport	6	AD			OXPHOS subunits	PD	0.734426	Pathway		Low
ALS	Translation	Recall	0.65753			NDUFV2	16.5806	OXPHOS	7	AD			Mitochondrial dynamics and surveillance	PD	0.73064	Pathway		Low
ALS	Complex I	Accuracy	0.77645			NDUFV2	16.5806	OXPHOS subunits	7	AD
ALS	Complex I	ROC AUC	0.754659			NDUFV2	16.5806	Complex I	7	AD
ALS	Complex I	F1 Score	0.689572			NDUFV2	16.5806	Metabolism	7	AD
ALS	Complex I	Precision	0.727011			NDUFV2	16.5806	Metals and cofactors	7	AD
ALS	Complex I	Recall	0.667825			SLC25A38	16.1689	Metabolism	7	AD
ALS	Carbohydrate metabolism	Accuracy	0.775267			SLC25A38	16.1689	Amino acid metabolism	7	AD
ALS	Carbohydrate metabolism	ROC AUC	0.752066			SLC25A38	16.1689	Metals and cofactors	7	AD
ALS	Carbohydrate metabolism	F1 Score	0.68987			SLC25A38	16.1689	Small molecule transport	7	AD
ALS	Carbohydrate metabolism	Precision	0.736427			TIMM21	14.7276	Mitochondrial central dogma	8	AD
ALS	Carbohydrate metabolism	Recall	0.653556			TIMM21	14.7276	Translation	8	AD
ALS	Metabolism	Accuracy	0.778267			TIMM21	14.7276	Protein import, sorting and homeostasis	8	AD
ALS	Metabolism	ROC AUC	0.752054			TIMM21	14.7276	OXPHOS	8	AD
ALS	Metabolism	F1 Score	0.666734			COA3	13.1906	Mitochondrial central dogma	6	AD
ALS	Metabolism	Precision	0.706152			COA3	13.1906	Translation	6	AD
ALS	Metabolism	Recall	0.639517			COA3	13.1906	OXPHOS	6	AD
ALS	Complex V	Accuracy	0.753046			ENDOG	11.7304	Mitochondrial central dogma	6	AD
ALS	Complex V	ROC AUC	0.73502			ENDOG	11.7304	mtRNA metabolism	6	AD
ALS	Complex V	F1 Score	0.672222			ENDOG	11.7304	Mitochondrial dynamics and surveillance	6	AD
ALS	Complex V	Precision	0.688989			NDUFS1	11.3172	OXPHOS	7	AD
ALS	Complex V	Recall	0.659983			NDUFS1	11.3172	OXPHOS subunits	7	AD
MS	Metabolism	Accuracy	0.813372			NDUFS1	11.3172	Complex I	7	AD
MS	Metabolism	ROC AUC	0.719556			NDUFS1	11.3172	Metabolism	7	AD
MS	Metabolism	F1 Score	0.876196			NDUFS1	11.3172	Metals and cofactors	7	AD
MS	Metabolism	Precision	0.879329			SLC25A3	10.9423	Metabolism	6	AD
MS	Metabolism	Recall	0.893841			SLC25A3	10.9423	Metals and cofactors	6	AD
MS	Signaling	Accuracy	0.806959			SLC25A3	10.9423	Small molecule transport	6	AD
MS	Signaling	ROC AUC	0.719159			SDHC	10.0491	OXPHOS	6	AD
MS	Signaling	F1 Score	0.873916			SDHC	10.0491	OXPHOS subunits	6	AD
MS	Signaling	Precision	0.878166			SDHC	10.0491	Metabolism	6	AD
MS	Signaling	Recall	0.883206			SDHC	10.0491	Carbohydrate metabolism	6	AD
MS	Lipid metabolism	Accuracy	0.80386			SDHC	10.0491	Metals and cofactors	6	AD
MS	Lipid metabolism	ROC AUC	0.70123			COA1	8.75544	OXPHOS	5	AD
MS	Lipid metabolism	F1 Score	0.874456			COA1	8.75544	Complex I	5	AD
MS	Lipid metabolism	Precision	0.869282			POLG	8.14333	Mitochondrial central dogma	4	AD
MS	Lipid metabolism	Recall	0.896794			ATAD3B	8.06412	Mitochondrial central dogma	3	AD
MS	ROS and glutathione metabolism	Accuracy	0.803645			ATAD3B	8.06412	Mitochondrial dynamics and surveillance	3	AD
MS	ROS and glutathione metabolism	ROC AUC	0.708405			SPHK2	7.39116	Metabolism	5	AD
MS	ROS and glutathione metabolism	F1 Score	0.871229			SPHK2	7.39116	Lipid metabolism	5	AD
MS	ROS and glutathione metabolism	Precision	0.873501			SPHK2	7.39116	Mitochondrial dynamics and surveillance	5	AD
MS	ROS and glutathione metabolism	Recall	0.885683			TFB1M	7.37563	Mitochondrial central dogma	4	AD
MS	Urea cycle	Accuracy	0.798012			TFB1M	7.37563	mtRNA metabolism	4	AD
MS	Urea cycle	ROC AUC	0.71677			TFB1M	7.37563	Translation	4	AD
MS	Urea cycle	F1 Score	0.870654			TFAM	7.21292	Mitochondrial central dogma	4	AD
MS	Urea cycle	Precision	0.872009			TFAM	7.21292	mtRNA metabolism	4	AD
MS	Urea cycle	Recall	0.869968			UQCRFS1	5.2088	OXPHOS	5	AD
MS	Nucleotide synthesis and processing	Accuracy	0.799318			UQCRFS1	5.2088	OXPHOS subunits	5	AD
MS	Nucleotide synthesis and processing	ROC AUC	0.688794			UQCRFS1	5.2088	Metabolism	5	AD
MS	Nucleotide synthesis and processing	F1 Score	0.867902			UQCRFS1	5.2088	Metals and cofactors	5	AD
MS	Nucleotide synthesis and processing	Precision	0.862859			ATAD3A	4.86331	Mitochondrial central dogma	3	AD
MS	Nucleotide synthesis and processing	Recall	0.888825			ATAD3A	4.86331	Mitochondrial dynamics and surveillance	3	AD
MS	Glyoxylate metabolism	Accuracy	0.797115			ALDH4A1	3.92095	Metabolism	2	AD
MS	Glyoxylate metabolism	ROC AUC	0.699175			ALDH4A1	3.92095	Amino acid metabolism	2	AD
MS	Glyoxylate metabolism	F1 Score	0.866448			FKBP8	1.66165	Mitochondrial dynamics and surveillance	1	AD
MS	Glyoxylate metabolism	Precision	0.868935			NUBPL	88.111	OXPHOS	8	ALS
MS	Glyoxylate metabolism	Recall	0.872952			NUBPL	88.111	Complex I	8	ALS
MS	Complex III	Accuracy	0.798752			NUBPL	88.111	Metabolism	8	ALS
MS	Complex III	ROC AUC	0.684254			NUBPL	88.111	Metals and cofactors	8	ALS
MS	Complex III	F1 Score	0.868829			ATP5ME	82.6623	OXPHOS	6	ALS
MS	Complex III	Precision	0.858788			ATP5ME	82.6623	OXPHOS subunits	6	ALS
MS	Complex III	Recall	0.893873			ATP5ME	82.6623	Mitochondrial dynamics and surveillance	6	ALS
MS	Nucleotide metabolism	Accuracy	0.790741			SLC25A20	67.708	Metabolism	6	ALS
MS	Nucleotide metabolism	ROC AUC	0.6895			SLC25A20	67.708	Lipid metabolism	6	ALS
MS	Nucleotide metabolism	F1 Score	0.867501			SLC25A20	67.708	Metals and cofactors	6	ALS
MS	Nucleotide metabolism	Precision	0.863028			SLC25A20	67.708	Small molecule transport	6	ALS
MS	Nucleotide metabolism	Recall	0.886603			COA1	61.2489	OXPHOS	6	ALS
MS	Mitophagy	Accuracy	0.790838			COA1	61.2489	Complex I	6	ALS
MS	Mitophagy	ROC AUC	0.703365			FDX1	46.1696	Metabolism	7	ALS
MS	Mitophagy	F1 Score	0.861587			FDX1	46.1696	Lipid metabolism	7	ALS
MS	Mitophagy	Precision	0.872579			FDX1	46.1696	Metals and cofactors	7	ALS
MS	Mitophagy	Recall	0.864952			COA3	45.1179	Mitochondrial central dogma	6	ALS
PD	Metals and cofactors	Accuracy	0.76899			COA3	45.1179	Translation	6	ALS
PD	Metals and cofactors	ROC AUC	0.767889			COA3	45.1179	OXPHOS	6	ALS
PD	Metals and cofactors	F1 Score	0.759462			SPHK2	44.6338	Metabolism	5	ALS
PD	Metals and cofactors	Precision	0.780735			SPHK2	44.6338	Lipid metabolism	5	ALS
PD	Metals and cofactors	Recall	0.761333			SPHK2	44.6338	Mitochondrial dynamics and surveillance	5	ALS
PD	Translation	Accuracy	0.756869			NDUFV2	43.8654	OXPHOS	7	ALS
PD	Translation	ROC AUC	0.754778			NDUFV2	43.8654	OXPHOS subunits	7	ALS
PD	Translation	F1 Score	0.745355			NDUFV2	43.8654	Complex I	7	ALS
PD	Translation	Precision	0.778132			NDUFV2	43.8654	Metabolism	7	ALS
PD	Translation	Recall	0.747556			NDUFV2	43.8654	Metals and cofactors	7	ALS
PD	Mitochondrial central dogma	Accuracy	0.746313			TFAM	42.4467	Mitochondrial central dogma	4	ALS
PD	Mitochondrial central dogma	ROC AUC	0.742778			TFAM	42.4467	mtRNA metabolism	4	ALS
PD	Mitochondrial central dogma	F1 Score	0.735996			NDUFV1	35.9615	OXPHOS	7	ALS
PD	Mitochondrial central dogma	Precision	0.754913			NDUFV1	35.9615	OXPHOS subunits	7	ALS
PD	Mitochondrial central dogma	Recall	0.746			NDUFV1	35.9615	Complex I	7	ALS
PD	Signaling	Accuracy	0.753131			NDUFV1	35.9615	Metabolism	7	ALS
PD	Signaling	ROC AUC	0.749667			NDUFV1	35.9615	Metals and cofactors	7	ALS
PD	Signaling	F1 Score	0.719007			ETFA	34.8499	Metabolism	6	ALS
PD	Signaling	Precision	0.778878			ETFA	34.8499	Lipid metabolism	6	ALS
PD	Signaling	Recall	0.699333			ETFA	34.8499	Amino acid metabolism	6	ALS
PD	CI subunits	Accuracy	0.742828			NDUFS8	31.0053	OXPHOS	7	ALS
PD	CI subunits	ROC AUC	0.741111			NDUFS8	31.0053	OXPHOS subunits	7	ALS
PD	CI subunits	F1 Score	0.722427			NDUFS8	31.0053	Complex I	7	ALS
PD	CI subunits	Precision	0.767537			NDUFS8	31.0053	Metabolism	7	ALS
PD	CI subunits	Recall	0.718889			NDUFS8	31.0053	Metals and cofactors	7	ALS
PD	Complex I	Accuracy	0.737929			NDUFS7	30.7162	OXPHOS	7	ALS
PD	Complex I	ROC AUC	0.741889			NDUFS7	30.7162	OXPHOS subunits	7	ALS
PD	Complex I	F1 Score	0.72715			NDUFS7	30.7162	Complex I	7	ALS
PD	Complex I	Precision	0.749352			NDUFS7	30.7162	Metabolism	7	ALS
PD	Complex I	Recall	0.726222			NDUFS7	30.7162	Metals and cofactors	7	ALS
PD	Metabolism	Accuracy	0.742677			COX10	24.5093	OXPHOS	6	ALS
PD	Metabolism	ROC AUC	0.735333			COX10	24.5093	Metabolism	6	ALS
PD	Metabolism	F1 Score	0.727482			COX10	24.5093	Metals and cofactors	6	ALS
PD	Metabolism	Precision	0.737966			SLC25A3	21.4637	Metabolism	6	ALS
PD	Metabolism	Recall	0.734889			SLC25A3	21.4637	Metals and cofactors	6	ALS
PD	Mitochondrial ribosome	Accuracy	0.733131			SLC25A3	21.4637	Small molecule transport	6	ALS
PD	Mitochondrial ribosome	ROC AUC	0.738222			SLC25A13	20.9346	Metabolism	7	ALS
PD	Mitochondrial ribosome	F1 Score	0.726277			SLC25A13	20.9346	Carbohydrate metabolism	7	ALS
PD	Mitochondrial ribosome	Precision	0.741984			SLC25A13	20.9346	Amino acid metabolism	7	ALS
PD	Mitochondrial ribosome	Recall	0.737778			SLC25A13	20.9346	Small molecule transport	7	ALS
PD	OXPHOS subunits	Accuracy	0.732222			ACAT1	19.299	Metabolism	6	ALS
PD	OXPHOS subunits	ROC AUC	0.730778			ACAT1	19.299	Carbohydrate metabolism	6	ALS
PD	OXPHOS subunits	F1 Score	0.724531			ACAT1	19.299	Lipid metabolism	6	ALS
PD	OXPHOS subunits	Precision	0.747932			ACAT1	19.299	Amino acid metabolism	6	ALS
PD	OXPHOS subunits	Recall	0.736667			CYCS	18.7335	OXPHOS	6	ALS
PD	Mitochondrial dynamics and surveillance	Accuracy	0.731869			CYCS	18.7335	OXPHOS subunits	6	ALS
PD	Mitochondrial dynamics and surveillance	ROC AUC	0.736222			CYCS	18.7335	Metabolism	6	ALS
PD	Mitochondrial dynamics and surveillance	F1 Score	0.715097			CYCS	18.7335	Metals and cofactors	6	ALS
PD	Mitochondrial dynamics and surveillance	Precision	0.762681			CYCS	18.7335	Mitochondrial dynamics and surveillance	6	ALS
PD	Mitochondrial dynamics and surveillance	Recall	0.707333			GRSF1	17.847	Mitochondrial central dogma	5	ALS
						GRSF1	17.847	mtRNA metabolism	5	ALS
						GRSF1	17.847	Translation	5	ALS
						NDUFS1	17.1799	OXPHOS	7	ALS
						NDUFS1	17.1799	OXPHOS subunits	7	ALS
						NDUFS1	17.1799	Complex I	7	ALS
						NDUFS1	17.1799	Metabolism	7	ALS
						NDUFS1	17.1799	Metals and cofactors	7	ALS
						SLC25A12	14.4871	Metabolism	7	ALS
						SLC25A12	14.4871	Carbohydrate metabolism	7	ALS
						SLC25A12	14.4871	Amino acid metabolism	7	ALS
						SLC25A12	14.4871	Small molecule transport	7	ALS
						ECHS1	13.9113	Metabolism	5	ALS
						ECHS1	13.9113	Lipid metabolism	5	ALS
						ECHS1	13.9113	Amino acid metabolism	5	ALS
						TIMM21	13.6113	Mitochondrial central dogma	8	ALS
						TIMM21	13.6113	Translation	8	ALS
						TIMM21	13.6113	Protein import, sorting and homeostasis	8	ALS
						TIMM21	13.6113	OXPHOS	8	ALS
						SLC25A44	12.582	Metabolism	5	ALS
						SLC25A44	12.582	Amino acid metabolism	5	ALS
						SLC25A44	12.582	Small molecule transport	5	ALS
						TFB1M	11.0848	Mitochondrial central dogma	4	ALS
						TFB1M	11.0848	mtRNA metabolism	4	ALS
						TFB1M	11.0848	Translation	4	ALS
						NDUFS2	10.5106	OXPHOS	7	ALS
						NDUFS2	10.5106	OXPHOS subunits	7	ALS
						NDUFS2	10.5106	Complex I	7	ALS
						NDUFS2	10.5106	Metabolism	7	ALS
						NDUFS2	10.5106	Metals and cofactors	7	ALS
						ENDOG	10.0772	Mitochondrial central dogma	6	ALS
						ENDOG	10.0772	mtRNA metabolism	6	ALS
						ENDOG	10.0772	Mitochondrial dynamics and surveillance	6	ALS
						POLG	8.05156	Mitochondrial central dogma	3	ALS
						AIFM3	7.65303	Metabolism	5	ALS
						AIFM3	7.65303	Metals and cofactors	5	ALS
						AIFM3	7.65303	Mitochondrial dynamics and surveillance	5	ALS
						SDHC	5.44589	OXPHOS	6	ALS
						SDHC	5.44589	OXPHOS subunits	6	ALS
						SDHC	5.44589	Metabolism	6	ALS
						SDHC	5.44589	Carbohydrate metabolism	6	ALS
						SDHC	5.44589	Metals and cofactors	6	ALS
						SLC25A10	5.15265	Metabolism	4	ALS
						SLC25A10	5.15265	Carbohydrate metabolism	4	ALS
						SLC25A10	5.15265	Small molecule transport	4	ALS
						ATAD3A	4.57326	Mitochondrial central dogma	3	ALS
						ATAD3A	4.57326	Mitochondrial dynamics and surveillance	3	ALS
						FKBP8	4.57269	Mitochondrial dynamics and surveillance	2	ALS
						ALDH4A1	2.12213	Metabolism	2	ALS
						ALDH4A1	2.12213	Amino acid metabolism	2	ALS
						ATAD3A	55.9799	Mitochondrial central dogma	6	MS
						ATAD3A	55.9799	Mitochondrial dynamics and surveillance	6	MS
						POLG	49.4306	Mitochondrial central dogma	5	MS
						ALDH4A1	44.803	Metabolism	4	MS
						ALDH4A1	44.803	Amino acid metabolism	4	MS
						FKBP8	44.2081	Mitochondrial dynamics and surveillance	4	MS
						ALDH7A1	43.2669	Metabolism	7	MS
						ALDH7A1	43.2669	Amino acid metabolism	7	MS
						TIMM21	37.8925	Mitochondrial central dogma	6	MS
						TIMM21	37.8925	Translation	6	MS
						TFAM	36.8069	Mitochondrial central dogma	6	MS
						TFAM	36.8069	mtRNA metabolism	6	MS
						ATAD3B	36.2446	Mitochondrial central dogma	6	MS
						ATAD3B	36.2446	Mitochondrial dynamics and surveillance	6	MS
						ENDOG	32.4913	Mitochondrial central dogma	6	MS
						ENDOG	32.4913	mtRNA metabolism	6	MS
						ENDOG	32.4913	Mitochondrial dynamics and surveillance	6	MS
						UQCRFS1	29.4817	OXPHOS subunits	6	MS
						UQCRFS1	29.4817	Metabolism	6	MS
						UQCRFS1	29.4817	Metals and cofactors	6	MS
						SLC25A20	24.6246	Metabolism	7	MS
						SLC25A20	24.6246	Lipid metabolism	7	MS
						SLC25A20	24.6246	Metals and cofactors	7	MS
						SLC25A20	24.6246	Small molecule transport	7	MS
						ACAT1	19.9251	Metabolism	5	MS
						ACAT1	19.9251	Lipid metabolism	5	MS
						ACAT1	19.9251	Amino acid metabolism	5	MS
						COX10	19.8843	Metabolism	4	MS
						COX10	19.8843	Metals and cofactors	4	MS
						ETFA	19.6764	Metabolism	7	MS
						ETFA	19.6764	Lipid metabolism	7	MS
						ETFA	19.6764	Amino acid metabolism	7	MS
						COA3	19.559	Mitochondrial central dogma	5	MS
						COA3	19.559	Translation	5	MS
						SLC25A38	17.6457	Metabolism	6	MS
						SLC25A38	17.6457	Amino acid metabolism	6	MS
						SLC25A38	17.6457	Metals and cofactors	6	MS
						SLC25A38	17.6457	Small molecule transport	6	MS
						HSD17B10	17.1248	Mitochondrial central dogma	9	MS
						HSD17B10	17.1248	mtRNA metabolism	9	MS
						HSD17B10	17.1248	Metabolism	9	MS
						HSD17B10	17.1248	Lipid metabolism	9	MS
						HSD17B10	17.1248	Amino acid metabolism	9	MS
						NDUFS7	16.5158	OXPHOS subunits	4	MS
						NDUFS7	16.5158	Metabolism	4	MS
						NDUFS7	16.5158	Metals and cofactors	4	MS
						NDUFV2	14.3622	OXPHOS subunits	4	MS
						NDUFV2	14.3622	Metabolism	4	MS
						NDUFV2	14.3622	Metals and cofactors	4	MS
						FDX1	13.6466	Metabolism	6	MS
						FDX1	13.6466	Lipid metabolism	6	MS
						FDX1	13.6466	Metals and cofactors	6	MS
						SLC25A12	12.6798	Metabolism	5	MS
						SLC25A12	12.6798	Amino acid metabolism	5	MS
						SLC25A12	12.6798	Small molecule transport	5	MS
						SLC25A13	12.0076	Metabolism	6	MS
						SLC25A13	12.0076	Amino acid metabolism	6	MS
						SLC25A13	12.0076	Small molecule transport	6	MS
						GRSF1	11.9576	Mitochondrial central dogma	5	MS
						GRSF1	11.9576	mtRNA metabolism	5	MS
						GRSF1	11.9576	Translation	5	MS
						SLC25A3	11.7242	Metabolism	5	MS
						SLC25A3	11.7242	Metals and cofactors	5	MS
						SLC25A3	11.7242	Small molecule transport	5	MS
						SPHK2	10.7525	Metabolism	5	MS
						SPHK2	10.7525	Lipid metabolism	5	MS
						SPHK2	10.7525	Mitochondrial dynamics and surveillance	5	MS
						NUBPL	10.525	Metabolism	5	MS
						NUBPL	10.525	Metals and cofactors	5	MS
						SDHC	9.43941	OXPHOS subunits	3	MS
						SDHC	9.43941	Metabolism	3	MS
						SDHC	9.43941	Metals and cofactors	3	MS
						SLC25A44	8.76602	Metabolism	4	MS
						SLC25A44	8.76602	Amino acid metabolism	4	MS
						SLC25A44	8.76602	Small molecule transport	4	MS
						NDUFV1	8.70317	OXPHOS subunits	4	MS
						NDUFV1	8.70317	Metabolism	4	MS
						NDUFV1	8.70317	Metals and cofactors	4	MS
						AIFM3	8.35912	Metabolism	5	MS
						AIFM3	8.35912	Metals and cofactors	5	MS
						AIFM3	8.35912	Mitochondrial dynamics and surveillance	5	MS
						SLC25A10	7.88366	Metabolism	3	MS
						SLC25A10	7.88366	Small molecule transport	3	MS
						ECHS1	7.5919	Metabolism	5	MS
						ECHS1	7.5919	Lipid metabolism	5	MS
						ECHS1	7.5919	Amino acid metabolism	5	MS
						NDUFS1	6.84293	OXPHOS subunits	4	MS
						NDUFS1	6.84293	Metabolism	4	MS
						NDUFS1	6.84293	Metals and cofactors	4	MS
						NDUFS2	6.82486	OXPHOS subunits	4	MS
						NDUFS2	6.82486	Metabolism	4	MS
						NDUFS2	6.82486	Metals and cofactors	4	MS
						TFB1M	6.71418	Mitochondrial central dogma	3	MS
						TFB1M	6.71418	mtRNA metabolism	3	MS
						TFB1M	6.71418	Translation	3	MS
						CYCS	6.69372	OXPHOS subunits	5	MS
						CYCS	6.69372	Metabolism	5	MS
						CYCS	6.69372	Metals and cofactors	5	MS
						CYCS	6.69372	Mitochondrial dynamics and surveillance	5	MS
						ATP5ME	6.13687	OXPHOS subunits	2	MS
						ATP5ME	6.13687	Mitochondrial dynamics and surveillance	2	MS
						NDUFS8	5.71074	OXPHOS subunits	4	MS
						NDUFS8	5.71074	Metabolism	4	MS
						NDUFS8	5.71074	Metals and cofactors	4	MS
						SLC25A38	104.05	Metabolism	9	PD
						SLC25A38	104.05	Amino acid metabolism	9	PD
						SLC25A38	104.05	Metals and cofactors	9	PD
						SLC25A38	104.05	Small molecule transport	9	PD
						NDUFS1	79.7789	OXPHOS	7	PD
						NDUFS1	79.7789	OXPHOS subunits	7	PD
						NDUFS1	79.7789	Complex I	7	PD
						NDUFS1	79.7789	Metabolism	7	PD
						NDUFS1	79.7789	Metals and cofactors	7	PD
						TFB1M	65.9282	Mitochondrial central dogma	6	PD
						TFB1M	65.9282	mtRNA metabolism	6	PD
						TFB1M	65.9282	Translation	6	PD
						SLC25A3	53.1354	Metabolism	7	PD
						SLC25A3	53.1354	Metals and cofactors	7	PD
						SLC25A3	53.1354	Small molecule transport	7	PD
						SLC25A10	50.4883	Metabolism	6	PD
						SLC25A10	50.4883	Carbohydrate metabolism	6	PD
						SLC25A10	50.4883	Small molecule transport	6	PD
						GRSF1	49.3016	Mitochondrial central dogma	7	PD
						GRSF1	49.3016	mtRNA metabolism	7	PD
						GRSF1	49.3016	Translation	7	PD
						SDHC	42.7483	OXPHOS	7	PD
						SDHC	42.7483	OXPHOS subunits	7	PD
						SDHC	42.7483	Metabolism	7	PD
						SDHC	42.7483	Carbohydrate metabolism	7	PD
						SDHC	42.7483	Metals and cofactors	7	PD
						NDUFS2	37.7542	OXPHOS	7	PD
						NDUFS2	37.7542	OXPHOS subunits	7	PD
						NDUFS2	37.7542	Complex I	7	PD
						NDUFS2	37.7542	Metabolism	7	PD
						NDUFS2	37.7542	Metals and cofactors	7	PD
						TIMM21	35.0414	Mitochondrial central dogma	7	PD
						TIMM21	35.0414	Translation	7	PD
						TIMM21	35.0414	Protein import, sorting and homeostasis	7	PD
						TIMM21	35.0414	OXPHOS	7	PD
						NDUFV1	34.9463	OXPHOS	7	PD
						NDUFV1	34.9463	OXPHOS subunits	7	PD
						NDUFV1	34.9463	Complex I	7	PD
						NDUFV1	34.9463	Metabolism	7	PD
						NDUFV1	34.9463	Metals and cofactors	7	PD
						SLC25A13	33.9214	Metabolism	8	PD
						SLC25A13	33.9214	Carbohydrate metabolism	8	PD
						SLC25A13	33.9214	Amino acid metabolism	8	PD
						SLC25A13	33.9214	Small molecule transport	8	PD
						NDUFV2	32.3946	OXPHOS	7	PD
						NDUFV2	32.3946	OXPHOS subunits	7	PD
						NDUFV2	32.3946	Complex I	7	PD
						NDUFV2	32.3946	Metabolism	7	PD
						NDUFV2	32.3946	Metals and cofactors	7	PD
						ACAT1	30.3019	Metabolism	7	PD
						ACAT1	30.3019	Carbohydrate metabolism	7	PD
						ACAT1	30.3019	Lipid metabolism	7	PD
						ACAT1	30.3019	Amino acid metabolism	7	PD
						CYCS	29.5691	OXPHOS	7	PD
						CYCS	29.5691	OXPHOS subunits	7	PD
						CYCS	29.5691	Metabolism	7	PD
						CYCS	29.5691	Metals and cofactors	7	PD
						CYCS	29.5691	Mitochondrial dynamics and surveillance	7	PD
						HSD17B10	29.2896	Mitochondrial central dogma	10	PD
						HSD17B10	29.2896	mtRNA metabolism	10	PD
						HSD17B10	29.2896	Metabolism	10	PD
						HSD17B10	29.2896	Lipid metabolism	10	PD
						HSD17B10	29.2896	Amino acid metabolism	10	PD
						NDUFS7	27.9815	OXPHOS	7	PD
						NDUFS7	27.9815	OXPHOS subunits	7	PD
						NDUFS7	27.9815	Complex I	7	PD
						NDUFS7	27.9815	Metabolism	7	PD
						NDUFS7	27.9815	Metals and cofactors	7	PD
						SLC25A12	25.7592	Metabolism	8	PD
						SLC25A12	25.7592	Carbohydrate metabolism	8	PD
						SLC25A12	25.7592	Amino acid metabolism	8	PD
						SLC25A12	25.7592	Small molecule transport	8	PD
						ATAD3A	18.8051	Mitochondrial central dogma	4	PD
						ATAD3A	18.8051	Mitochondrial dynamics and surveillance	4	PD
						ECHS1	14.735	Metabolism	5	PD
						ECHS1	14.735	Lipid metabolism	5	PD
						ECHS1	14.735	Amino acid metabolism	5	PD
						COA1	14.7013	OXPHOS	3	PD
						COA1	14.7013	Complex I	3	PD
						ALDH7A1	13.2811	Metabolism	5	PD
						ALDH7A1	13.2811	Amino acid metabolism	5	PD
						FDX1	13.1998	Metabolism	6	PD
						FDX1	13.1998	Lipid metabolism	6	PD
						FDX1	13.1998	Metals and cofactors	6	PD
						ENDOG	12.3806	Mitochondrial central dogma	6	PD
						ENDOG	12.3806	mtRNA metabolism	6	PD
						ENDOG	12.3806	Mitochondrial dynamics and surveillance	6	PD
						SLC25A20	12.1001	Metabolism	6	PD
						SLC25A20	12.1001	Lipid metabolism	6	PD
						SLC25A20	12.1001	Metals and cofactors	6	PD
						SLC25A20	12.1001	Small molecule transport	6	PD
						ETFA	11.6184	Metabolism	7	PD
						ETFA	11.6184	Lipid metabolism	7	PD
						ETFA	11.6184	Amino acid metabolism	7	PD
						AIFM3	11.2634	Metabolism	5	PD
						AIFM3	11.2634	Metals and cofactors	5	PD
						AIFM3	11.2634	Mitochondrial dynamics and surveillance	5	PD
						ALDH4A1	10.4396	Metabolism	3	PD
						ALDH4A1	10.4396	Amino acid metabolism	3	PD
						COX10	9.93391	OXPHOS	5	PD
						COX10	9.93391	Metabolism	5	PD
						COX10	9.93391	Metals and cofactors	5	PD
						NUBPL	9.87155	OXPHOS	6	PD
						NUBPL	9.87155	Complex I	6	PD
						NUBPL	9.87155	Metabolism	6	PD
						NUBPL	9.87155	Metals and cofactors	6	PD
						POLG	9.75631	Mitochondrial central dogma	3	PD
						SPHK2	9.43885	Metabolism	4	PD
						SPHK2	9.43885	Lipid metabolism	4	PD
						SPHK2	9.43885	Mitochondrial dynamics and surveillance	4	PD
						NDUFS8	8.94016	OXPHOS	7	PD
						NDUFS8	8.94016	OXPHOS subunits	7	PD
						NDUFS8	8.94016	Complex I	7	PD
						NDUFS8	8.94016	Metabolism	7	PD
						NDUFS8	8.94016	Metals and cofactors	7	PD
						UQCRFS1	8.40058	OXPHOS	6	PD
						UQCRFS1	8.40058	OXPHOS subunits	6	PD
						UQCRFS1	8.40058	Metabolism	6	PD
						UQCRFS1	8.40058	Metals and cofactors	6	PD
						SLC25A44	8.2755	Metabolism	5	PD
						SLC25A44	8.2755	Amino acid metabolism	5	PD
						SLC25A44	8.2755	Small molecule transport	5	PD
						ATAD3B	7.99146	Mitochondrial central dogma	4	PD
						ATAD3B	7.99146	Mitochondrial dynamics and surveillance	4	PD
						FKBP8	7.11503	Mitochondrial dynamics and surveillance	2	PD
						TFAM	5.4355	Mitochondrial central dogma	3	PD
						TFAM	5.4355	mtRNA metabolism	3	PD

## Sheet: Table S4 Disease Gene-pathway
​Supplementary Table S4.​​ Disease-Specific Ranking of Critical Gene-Pathway Relationships (Top 10 per Disorder)
AD				ALS				MS				PD
Gene	Pathway	Value		Gene	Pathway	Value		Gene	Pathway	Value		Gene	Pathway	Value
ACAT1	Amino acid metabolism	49.9501		ATP5ME	Mitochondrial dynamics and surveillance	82.6623		ALDH4A1	Amino acid metabolism	44.803		GRSF1	Mitochondrial central dogma	49.3016
ACAT1	Lipid metabolism	49.9501		ATP5ME	OXPHOS	82.6623		ALDH4A1	Metabolism	44.803		GRSF1	Translation	49.3016
ACAT1	Metabolism	49.9501		ATP5ME	OXPHOS subunits	82.6623		ALDH7A1	Amino acid metabolism	43.2669		GRSF1	mtRNA metabolism	49.3016
AIFM3	Metabolism	62.3255		COA1	Complex I	61.2489		ALDH7A1	Metabolism	43.2669		HSD17B10	Amino acid metabolism	29.2896
AIFM3	Metals and cofactors	62.3255		COA1	OXPHOS	61.2489		ATAD3A	Mitochondrial central dogma	55.9799		HSD17B10	Metabolism	29.2896
COX10	Metabolism	57.4515		COA3	Mitochondrial central dogma	45.1179		ATAD3A	Mitochondrial dynamics and surveillance	55.9799		HSD17B10	Mitochondrial central dogma	29.2896
COX10	Metals and cofactors	57.4515		COA3	OXPHOS	45.1179		ATAD3B	Mitochondrial central dogma	36.2446		HSD17B10	mtRNA metabolism	29.2896
COX10	OXPHOS	57.4515		COA3	Translation	45.1179		ATAD3B	Mitochondrial dynamics and surveillance	36.2446		NDUFS1	Metabolism	79.7789
CYCS	Metabolism	41.7721		FDX1	Lipid metabolism	46.1696		ENDOG	Mitochondrial central dogma	32.4913		NDUFS1	Metals and cofactors	79.7789
CYCS	Metals and cofactors	41.7721		FDX1	Metabolism	46.1696		ENDOG	Mitochondrial dynamics and surveillance	32.4913		NDUFS1	OXPHOS	79.7789
CYCS	OXPHOS	41.7721		FDX1	Metals and cofactors	46.1696		ENDOG	mtRNA metabolism	32.4913		NDUFS2	Metabolism	37.7542
CYCS	OXPHOS subunits	41.7721		NDUFS8	Complex I	31.0053		FKBP8	Mitochondrial dynamics and surveillance	44.2081		NDUFS2	Metals and cofactors	37.7542
ECHS1	Amino acid metabolism	51.6686		NDUFS8	Metabolism	31.0053		POLG	Mitochondrial central dogma	49.4306		NDUFS2	OXPHOS	37.7542
ECHS1	Lipid metabolism	51.6686		NDUFS8	Metals and cofactors	31.0053		TFAM	Mitochondrial central dogma	36.8069		SDHC	Carbohydrate metabolism	42.7483
ECHS1	Metabolism	51.6686		NDUFS8	OXPHOS	31.0053		TFAM	mtRNA metabolism	36.8069		SDHC	Metabolism	42.7483
ETFA	Amino acid metabolism	40.5425		NDUFS8	OXPHOS subunits	31.0053		TIMM21	Mitochondrial central dogma	37.8925		SDHC	Metals and cofactors	42.7483
ETFA	Lipid metabolism	40.5425		NDUFV1	Complex I	35.9615		TIMM21	Translation	37.8925		SDHC	OXPHOS	42.7483
ETFA	Metabolism	40.5425		NDUFV1	Metabolism	35.9615		UQCRFS1	Metabolism	29.4817		SLC25A10	Carbohydrate metabolism	50.4883
NDUFS7	Metabolism	77.8356		NDUFV1	Metals and cofactors	35.9615		UQCRFS1	Metals and cofactors	29.4817		SLC25A10	Metabolism	50.4883
NDUFS7	Metals and cofactors	77.8356		NDUFV1	OXPHOS	35.9615						SLC25A10	Small molecule transport	50.4883
NDUFS7	OXPHOS	77.8356		NDUFV1	OXPHOS subunits	35.9615						SLC25A13	Amino acid metabolism	33.9214
NDUFS7	OXPHOS subunits	77.8356		NDUFV2	Complex I	43.8654						SLC25A13	Carbohydrate metabolism	33.9214
SLC25A10	Metabolism	52.3883		NDUFV2	Metabolism	43.8654						SLC25A13	Metabolism	33.9214
SLC25A10	Small molecule transport	52.3883		NDUFV2	Metals and cofactors	43.8654						SLC25A13	Small molecule transport	33.9214
SLC25A12	Amino acid metabolism	31.0445		NDUFV2	OXPHOS	43.8654						SLC25A3	Metabolism	53.1354
SLC25A12	Metabolism	31.0445		NDUFV2	OXPHOS subunits	43.8654						SLC25A3	Metals and cofactors	53.1354
SLC25A12	Small molecule transport	31.0445		NUBPL	Complex I	88.111						SLC25A3	Small molecule transport	53.1354
SLC25A44	Amino acid metabolism	45.1467		NUBPL	Metabolism	88.111						SLC25A38	Amino acid metabolism	104.05
SLC25A44	Metabolism	45.1467		NUBPL	Metals and cofactors	88.111						SLC25A38	Metabolism	104.05
SLC25A44	Small molecule transport	45.1467		NUBPL	OXPHOS	88.111						SLC25A38	Metals and cofactors	104.05
				SLC25A20	Lipid metabolism	67.708						SLC25A38	Small molecule transport	104.05
				SLC25A20	Metabolism	67.708						TFB1M	Mitochondrial central dogma	65.9282
				SLC25A20	Metals and cofactors	67.708						TFB1M	Translation	65.9282
				SPHK2	Lipid metabolism	44.6338						TFB1M	mtRNA metabolism	65.9282
				SPHK2	Metabolism	44.6338
				SPHK2	Mitochondrial dynamics and surveillance	44.6338

## Sheet: Table S5 MR
Supplementary Table S5.​​ Significant Results from Mendelian Randomization Analysis Using eQTLs and Inverse-Variance Weighted (IVW) Method
id.exposure	id.outcome	outcome	exposure	method	nsnp	b	se	pval	lo_ci	up_ci	or	or_lci95	or_uci95
eqtl-a-ENSG00000087157	ebi-a-GCST90027158	AD	PGS1	MR Egger	3	-0.0451435	0.0871829	0.695831	-0.216022	0.125735	0.95586	0.805718	1.13398
eqtl-a-ENSG00000087157	ebi-a-GCST90027158	AD	PGS1	Weighted median	3	-0.0717666	0.0389491	0.0653915	-0.148107	0.0045737	0.930748	0.862339	1.00458
eqtl-a-ENSG00000087157	ebi-a-GCST90027158	AD	PGS1	Inverse variance weighted	3	-0.0714407	0.0356448	0.0450448	-0.141305	-0.00157678	0.931052	0.868225	0.998424
eqtl-a-ENSG00000087157	ebi-a-GCST90027158	AD	PGS1	Simple mode	3	-0.0845676	0.0464301	0.210138	-0.175571	0.00643532	0.918909	0.838978	1.00646
eqtl-a-ENSG00000087157	ebi-a-GCST90027158	AD	PGS1	Weighted mode	3	-0.0606145	0.0455438	0.314668	-0.14988	0.0286513	0.941186	0.860811	1.02907
eqtl-a-ENSG00000121897	ebi-a-GCST90027158	AD	LIAS	MR Egger	3	0.0446372	0.0558526	0.570759	-0.0648338	0.154108	1.04565	0.937223	1.16662
eqtl-a-ENSG00000121897	ebi-a-GCST90027158	AD	LIAS	Weighted median	3	0.041888	0.0193055	0.0300263	0.0040492	0.0797268	1.04278	1.00406	1.08299
eqtl-a-ENSG00000121897	ebi-a-GCST90027158	AD	LIAS	Inverse variance weighted	3	0.0450307	0.0185264	0.0150728	0.00871897	0.0813425	1.04606	1.00876	1.08474
eqtl-a-ENSG00000121897	ebi-a-GCST90027158	AD	LIAS	Simple mode	3	0.0354902	0.0270834	0.320327	-0.0175932	0.0885736	1.03613	0.982561	1.09261
eqtl-a-ENSG00000121897	ebi-a-GCST90027158	AD	LIAS	Weighted mode	3	0.0421183	0.0191401	0.15875	0.00460376	0.0796329	1.04302	1.00461	1.08289
eqtl-a-ENSG00000137513	ebi-a-GCST90027158	AD	NARS2	MR Egger	3	0.11462	0.0442481	0.234541	0.0278934	0.201346	1.12145	1.02829	1.22305
eqtl-a-ENSG00000137513	ebi-a-GCST90027158	AD	NARS2	Weighted median	3	0.0654603	0.0238165	0.0059864	0.0187799	0.112141	1.06765	1.01896	1.11867
eqtl-a-ENSG00000137513	ebi-a-GCST90027158	AD	NARS2	Inverse variance weighted	3	0.0618192	0.0237932	0.00937175	0.0151845	0.108454	1.06377	1.0153	1.11455
eqtl-a-ENSG00000137513	ebi-a-GCST90027158	AD	NARS2	Simple mode	3	0.0169577	0.0660309	0.821327	-0.112463	0.146378	1.0171	0.893631	1.15763
eqtl-a-ENSG00000137513	ebi-a-GCST90027158	AD	NARS2	Weighted mode	3	0.0704611	0.0234638	0.095303	0.0244721	0.11645	1.073	1.02477	1.1235
eqtl-a-ENSG00000140374	ebi-a-GCST90027158	AD	ETFA	MR Egger	4	0.00251748	0.0311948	0.943028	-0.0586243	0.0636592	1.00252	0.943061	1.06573
eqtl-a-ENSG00000140374	ebi-a-GCST90027158	AD	ETFA	Weighted median	4	-0.0301429	0.0183541	0.100527	-0.0661169	0.00583102	0.970307	0.936021	1.00585
eqtl-a-ENSG00000140374	ebi-a-GCST90027158	AD	ETFA	Inverse variance weighted	4	-0.035804	0.0172315	0.0377257	-0.0695778	-0.00203027	0.964829	0.932788	0.997972
eqtl-a-ENSG00000140374	ebi-a-GCST90027158	AD	ETFA	Simple mode	4	-0.0313175	0.0221546	0.252381	-0.0747405	0.0121055	0.969168	0.927984	1.01218
eqtl-a-ENSG00000140374	ebi-a-GCST90027158	AD	ETFA	Weighted mode	4	-0.029733	0.018959	0.21482	-0.0668926	0.00742671	0.970705	0.935296	1.00745
eqtl-a-ENSG00000141447	ebi-a-GCST90027158	AD	OSBPL1A	MR Egger	7	-0.0346756	0.0288727	0.283541	-0.091266	0.0219148	0.965919	0.912775	1.02216
eqtl-a-ENSG00000141447	ebi-a-GCST90027158	AD	OSBPL1A	Weighted median	7	-0.0433017	0.019053	0.0230445	-0.0806455	-0.0059578	0.957622	0.922521	0.99406
eqtl-a-ENSG00000141447	ebi-a-GCST90027158	AD	OSBPL1A	Inverse variance weighted	7	-0.0408217	0.0167235	0.0146475	-0.0735998	-0.00804365	0.96	0.929043	0.991989
eqtl-a-ENSG00000141447	ebi-a-GCST90027158	AD	OSBPL1A	Simple mode	7	-0.0337034	0.0327068	0.342525	-0.0978087	0.0304019	0.966858	0.906822	1.03087
eqtl-a-ENSG00000141447	ebi-a-GCST90027158	AD	OSBPL1A	Weighted mode	7	-0.0433855	0.0181934	0.0544195	-0.0790446	-0.00772641	0.957542	0.923999	0.992303
eqtl-a-ENSG00000148450	ebi-a-GCST90027158	AD	MSRB2	MR Egger	13	0.0674742	0.0221883	0.0112269	0.0239851	0.110963	1.0698	1.02428	1.11735
eqtl-a-ENSG00000148450	ebi-a-GCST90027158	AD	MSRB2	Weighted median	13	0.0451943	0.0204424	0.0270488	0.00512723	0.0852615	1.04623	1.00514	1.089
eqtl-a-ENSG00000148450	ebi-a-GCST90027158	AD	MSRB2	Inverse variance weighted	13	0.033414	0.0165287	0.0432199	0.00101781	0.0658102	1.03398	1.00102	1.06802
eqtl-a-ENSG00000148450	ebi-a-GCST90027158	AD	MSRB2	Simple mode	13	0.010276	0.0357526	0.778695	-0.0597991	0.080351	1.01033	0.941954	1.08367
eqtl-a-ENSG00000148450	ebi-a-GCST90027158	AD	MSRB2	Weighted mode	13	0.0571468	0.0205787	0.0167437	0.0168125	0.0974811	1.05881	1.01695	1.10239
eqtl-a-ENSG00000152234	ebi-a-GCST90027158	AD	ATP5F1A	MR Egger	3	0.0573816	0.0719941	0.5716	-0.0837268	0.19849	1.05906	0.919682	1.21956
eqtl-a-ENSG00000152234	ebi-a-GCST90027158	AD	ATP5F1A	Weighted median	3	0.0600615	0.021454	0.00511752	0.0180116	0.102111	1.0619	1.01817	1.10751
eqtl-a-ENSG00000152234	ebi-a-GCST90027158	AD	ATP5F1A	Inverse variance weighted	3	0.0588248	0.020567	0.00423443	0.0185134	0.0991361	1.06059	1.01869	1.10422
eqtl-a-ENSG00000152234	ebi-a-GCST90027158	AD	ATP5F1A	Simple mode	3	0.0672526	0.0342056	0.188192	0.000209637	0.134296	1.06957	1.00021	1.14373
eqtl-a-ENSG00000152234	ebi-a-GCST90027158	AD	ATP5F1A	Weighted mode	3	0.0598753	0.020122	0.0968159	0.0204363	0.0993144	1.0617	1.02065	1.10441
eqtl-a-ENSG00000152256	ebi-a-GCST90027158	AD	PDK1	MR Egger	4	0.076614	0.0461555	0.238806	-0.0138508	0.167079	1.07963	0.986245	1.18185
eqtl-a-ENSG00000152256	ebi-a-GCST90027158	AD	PDK1	Weighted median	4	0.0460778	0.0206044	0.0253317	0.00569315	0.0864625	1.04716	1.00571	1.09031
eqtl-a-ENSG00000152256	ebi-a-GCST90027158	AD	PDK1	Inverse variance weighted	4	0.0398859	0.0196495	0.0423702	0.00137283	0.0783989	1.04069	1.00137	1.08155
eqtl-a-ENSG00000152256	ebi-a-GCST90027158	AD	PDK1	Simple mode	4	0.0271684	0.0377754	0.523974	-0.0468715	0.101208	1.02754	0.95421	1.10651
eqtl-a-ENSG00000152256	ebi-a-GCST90027158	AD	PDK1	Weighted mode	4	0.0474489	0.0212857	0.112086	0.0057288	0.0891689	1.04859	1.00575	1.09327
eqtl-a-ENSG00000184983	ebi-a-GCST90027158	AD	NDUFA6	MR Egger	5	-0.0258769	0.0190276	0.26702	-0.0631711	0.0114172	0.974455	0.938783	1.01148
eqtl-a-ENSG00000184983	ebi-a-GCST90027158	AD	NDUFA6	Weighted median	5	-0.0266529	0.0167372	0.111287	-0.0594579	0.00615203	0.973699	0.942275	1.00617
eqtl-a-ENSG00000184983	ebi-a-GCST90027158	AD	NDUFA6	Inverse variance weighted	5	-0.0324441	0.0153269	0.0342763	-0.0624849	-0.00240335	0.968077	0.939427	0.9976
eqtl-a-ENSG00000184983	ebi-a-GCST90027158	AD	NDUFA6	Simple mode	5	-0.0124246	0.0311276	0.710175	-0.0734346	0.0485854	0.987652	0.929197	1.04979
eqtl-a-ENSG00000184983	ebi-a-GCST90027158	AD	NDUFA6	Weighted mode	5	-0.0257898	0.0169596	0.202984	-0.0590305	0.00745097	0.97454	0.942678	1.00748
eqtl-a-ENSG00000204316	ebi-a-GCST90027158	AD	MRPL38	MR Egger	5	-0.0319342	0.107928	0.786617	-0.243473	0.179604	0.96857	0.783901	1.19674
eqtl-a-ENSG00000204316	ebi-a-GCST90027158	AD	MRPL38	Weighted median	5	-0.0425489	0.0410806	0.300322	-0.123067	0.037969	0.958344	0.884205	1.0387
eqtl-a-ENSG00000204316	ebi-a-GCST90027158	AD	MRPL38	Inverse variance weighted	5	-0.0753528	0.034485	0.0288822	-0.142943	-0.00776225	0.927416	0.866803	0.992268
eqtl-a-ENSG00000204316	ebi-a-GCST90027158	AD	MRPL38	Simple mode	5	-0.033458	0.0586413	0.598824	-0.148395	0.0814788	0.967096	0.862091	1.08489
eqtl-a-ENSG00000204316	ebi-a-GCST90027158	AD	MRPL38	Weighted mode	5	-0.0312801	0.0423641	0.50127	-0.114314	0.0517534	0.969204	0.891978	1.05312
eqtl-a-ENSG00000002549	ebi-a-GCST005647	ALS	LAP3	MR Egger	36	-0.0121557	0.0203943	0.555101	-0.0521285	0.0278172	0.987918	0.949207	1.02821
eqtl-a-ENSG00000002549	ebi-a-GCST005647	ALS	LAP3	Weighted median	36	-0.00492069	0.0189774	0.79541	-0.0421164	0.032275	0.995091	0.958758	1.0328
eqtl-a-ENSG00000002549	ebi-a-GCST005647	ALS	LAP3	Inverse variance weighted	36	0.0268227	0.013538	0.0475585	0.000288253	0.0533572	1.02719	1.00029	1.05481
eqtl-a-ENSG00000002549	ebi-a-GCST005647	ALS	LAP3	Simple mode	36	-0.00577448	0.0314169	0.85523	-0.0673515	0.0558026	0.994242	0.934867	1.05739
eqtl-a-ENSG00000002549	ebi-a-GCST005647	ALS	LAP3	Weighted mode	36	-0.00870214	0.0178956	0.629804	-0.0437774	0.0263732	0.991336	0.957167	1.02672
eqtl-a-ENSG00000004799	ebi-a-GCST005647	ALS	PDK4	MR Egger	23	-0.115747	0.105793	0.286309	-0.323102	0.0916081	0.890701	0.7239	1.09594
eqtl-a-ENSG00000004799	ebi-a-GCST005647	ALS	PDK4	Weighted median	23	-0.0425277	0.0280194	0.129066	-0.0974456	0.0123903	0.958364	0.907152	1.01247
eqtl-a-ENSG00000004799	ebi-a-GCST005647	ALS	PDK4	Inverse variance weighted	23	-0.0792589	0.0209456	0.000154307	-0.120312	-0.0382055	0.923801	0.886643	0.962515
eqtl-a-ENSG00000004799	ebi-a-GCST005647	ALS	PDK4	Simple mode	23	-0.0927277	0.0425678	0.0403771	-0.176161	-0.00929494	0.911442	0.838483	0.990748
eqtl-a-ENSG00000004799	ebi-a-GCST005647	ALS	PDK4	Weighted mode	23	-0.0518784	0.0299901	0.0976631	-0.110659	0.00690206	0.949444	0.895244	1.00693
eqtl-a-ENSG00000011295	ebi-a-GCST005647	ALS	TTC19	MR Egger	8	0.159253	0.0697479	0.0625195	0.0225467	0.295959	1.17263	1.0228	1.34441
eqtl-a-ENSG00000011295	ebi-a-GCST005647	ALS	TTC19	Weighted median	8	-0.0297634	0.0235731	0.206734	-0.0759667	0.01644	0.970675	0.926847	1.01658
eqtl-a-ENSG00000011295	ebi-a-GCST005647	ALS	TTC19	Inverse variance weighted	8	-0.0518014	0.0249936	0.0382108	-0.100789	-0.00281393	0.949517	0.904124	0.99719
eqtl-a-ENSG00000011295	ebi-a-GCST005647	ALS	TTC19	Simple mode	8	-0.248376	0.0284389	5.18403e-05	-0.304116	-0.192635	0.780067	0.737775	0.824783
eqtl-a-ENSG00000011295	ebi-a-GCST005647	ALS	TTC19	Weighted mode	8	-0.030355	0.0237631	0.242194	-0.0769306	0.0162206	0.970101	0.925954	1.01635
eqtl-a-ENSG00000037474	ebi-a-GCST005647	ALS	NSUN2	MR Egger	28	-0.0256479	0.0196079	0.202306	-0.0640793	0.0127835	0.974678	0.937931	1.01287
eqtl-a-ENSG00000037474	ebi-a-GCST005647	ALS	NSUN2	Weighted median	28	-0.0123564	0.0130417	0.343411	-0.0379182	0.0132054	0.98772	0.962792	1.01329
eqtl-a-ENSG00000037474	ebi-a-GCST005647	ALS	NSUN2	Inverse variance weighted	28	-0.0358353	0.0111468	0.0013051	-0.057683	-0.0139876	0.964799	0.943949	0.98611
eqtl-a-ENSG00000037474	ebi-a-GCST005647	ALS	NSUN2	Simple mode	28	-0.0231458	0.0174147	0.194939	-0.0572786	0.010987	0.97712	0.944331	1.01105
eqtl-a-ENSG00000037474	ebi-a-GCST005647	ALS	NSUN2	Weighted mode	28	-0.0138101	0.0122144	0.268151	-0.0377503	0.0101302	0.986285	0.962953	1.01018
eqtl-a-ENSG00000043514	ebi-a-GCST005647	ALS	TRIT1	MR Egger	12	-0.257941	0.106816	0.036382	-0.4673	-0.0485825	0.77264	0.626692	0.952579
eqtl-a-ENSG00000043514	ebi-a-GCST005647	ALS	TRIT1	Weighted median	12	-0.0436769	0.0218172	0.0452901	-0.0864385	-0.000915232	0.957263	0.917192	0.999085
eqtl-a-ENSG00000043514	ebi-a-GCST005647	ALS	TRIT1	Inverse variance weighted	12	-0.0351152	0.0175582	0.0455069	-0.0695292	-0.00070124	0.965494	0.932833	0.999299
eqtl-a-ENSG00000043514	ebi-a-GCST005647	ALS	TRIT1	Simple mode	12	-0.0633674	0.0259725	0.0328349	-0.114273	-0.0124613	0.938599	0.892014	0.987616
eqtl-a-ENSG00000043514	ebi-a-GCST005647	ALS	TRIT1	Weighted mode	12	-0.0452245	0.0198904	0.0440218	-0.0842096	-0.00623931	0.955783	0.919239	0.99378
eqtl-a-ENSG00000053371	ebi-a-GCST005647	ALS	AKR7A2	MR Egger	18	0.0708672	0.036075	0.0670922	0.000160231	0.141574	1.07344	1.00016	1.15209
eqtl-a-ENSG00000053371	ebi-a-GCST005647	ALS	AKR7A2	Weighted median	18	0.0438676	0.0210156	0.0368536	0.00267701	0.0850582	1.04484	1.00268	1.08878
eqtl-a-ENSG00000053371	ebi-a-GCST005647	ALS	AKR7A2	Inverse variance weighted	18	0.0436084	0.0175955	0.013198	0.00912121	0.0780957	1.04457	1.00916	1.08123
eqtl-a-ENSG00000053371	ebi-a-GCST005647	ALS	AKR7A2	Simple mode	18	0.0344843	0.0298273	0.263616	-0.0239771	0.0929458	1.03509	0.976308	1.0974
eqtl-a-ENSG00000053371	ebi-a-GCST005647	ALS	AKR7A2	Weighted mode	18	0.0421119	0.0205571	0.0562724	0.00182011	0.0824038	1.04301	1.00182	1.08589
eqtl-a-ENSG00000060762	ebi-a-GCST005647	ALS	MPC1	MR Egger	17	0.0355827	0.0366507	0.347014	-0.0362527	0.107418	1.03622	0.964397	1.1134
eqtl-a-ENSG00000060762	ebi-a-GCST005647	ALS	MPC1	Weighted median	17	0.0284953	0.0186645	0.126833	-0.00808709	0.0650777	1.02891	0.991946	1.06724
eqtl-a-ENSG00000060762	ebi-a-GCST005647	ALS	MPC1	Inverse variance weighted	17	0.0326943	0.0149792	0.0290617	0.0033351	0.0620535	1.03323	1.00334	1.06402
eqtl-a-ENSG00000060762	ebi-a-GCST005647	ALS	MPC1	Simple mode	17	0.035655	0.0265431	0.197923	-0.0163695	0.0876794	1.0363	0.983764	1.09164
eqtl-a-ENSG00000060762	ebi-a-GCST005647	ALS	MPC1	Weighted mode	17	0.0300756	0.02025	0.156921	-0.00961429	0.0697655	1.03053	0.990432	1.07226
eqtl-a-ENSG00000064012	ebi-a-GCST005647	ALS	CASP8	MR Egger	17	-0.0724061	0.0438437	0.11942	-0.15834	0.0135275	0.930153	0.85356	1.01362
eqtl-a-ENSG00000064012	ebi-a-GCST005647	ALS	CASP8	Weighted median	17	-0.0794469	0.0244349	0.0011485	-0.127339	-0.0315545	0.923627	0.880435	0.968938
eqtl-a-ENSG00000064012	ebi-a-GCST005647	ALS	CASP8	Inverse variance weighted	17	-0.0625913	0.0197299	0.00151177	-0.101262	-0.0239208	0.939327	0.903696	0.976363
eqtl-a-ENSG00000064012	ebi-a-GCST005647	ALS	CASP8	Simple mode	17	-0.14954	0.0415454	0.00240202	-0.230969	-0.0681114	0.861104	0.793764	0.934156
eqtl-a-ENSG00000064012	ebi-a-GCST005647	ALS	CASP8	Weighted mode	17	-0.0835536	0.0248469	0.00395947	-0.132253	-0.0348537	0.919842	0.876119	0.965747
eqtl-a-ENSG00000066926	ebi-a-GCST005647	ALS	FECH	MR Egger	61	0.0839854	0.0138304	9.79936e-08	0.0568777	0.111093	1.08761	1.05853	1.1175
eqtl-a-ENSG00000066926	ebi-a-GCST005647	ALS	FECH	Weighted median	61	0.0579712	0.0134013	1.51993e-05	0.0317046	0.0842378	1.05968	1.03221	1.08789
eqtl-a-ENSG00000066926	ebi-a-GCST005647	ALS	FECH	Inverse variance weighted	61	0.0445402	0.0120733	0.000225013	0.0208765	0.0682039	1.04555	1.0211	1.07058
eqtl-a-ENSG00000066926	ebi-a-GCST005647	ALS	FECH	Simple mode	61	-0.028678	0.0355311	0.422783	-0.0983191	0.040963	0.971729	0.90636	1.04181
eqtl-a-ENSG00000066926	ebi-a-GCST005647	ALS	FECH	Weighted mode	61	0.053693	0.0118291	2.77172e-05	0.030508	0.0768779	1.05516	1.03098	1.07991
eqtl-a-ENSG00000072778	ebi-a-GCST005647	ALS	ACADVL	MR Egger	22	-0.0768918	0.0446341	0.100369	-0.164375	0.010591	0.92599	0.848424	1.01065
eqtl-a-ENSG00000072778	ebi-a-GCST005647	ALS	ACADVL	Weighted median	22	-0.0659879	0.0201863	0.00107951	-0.105553	-0.0264227	0.936142	0.899827	0.973923
eqtl-a-ENSG00000072778	ebi-a-GCST005647	ALS	ACADVL	Inverse variance weighted	22	-0.0668783	0.0163805	4.4495e-05	-0.098984	-0.0347726	0.935309	0.905757	0.965825
eqtl-a-ENSG00000072778	ebi-a-GCST005647	ALS	ACADVL	Simple mode	22	-0.102184	0.0307194	0.00320598	-0.162394	-0.0419745	0.902863	0.850106	0.958894
eqtl-a-ENSG00000072778	ebi-a-GCST005647	ALS	ACADVL	Weighted mode	22	-0.0709229	0.0190601	0.00126342	-0.108281	-0.0335651	0.931534	0.897376	0.966992
eqtl-a-ENSG00000076555	ebi-a-GCST005647	ALS	ACACB	MR Egger	18	-0.00296892	0.0185359	0.874751	-0.0392993	0.0333614	0.997035	0.961463	1.03392
eqtl-a-ENSG00000076555	ebi-a-GCST005647	ALS	ACACB	Weighted median	18	0.0205666	0.0147834	0.164165	-0.00840882	0.049542	1.02078	0.991626	1.05079
eqtl-a-ENSG00000076555	ebi-a-GCST005647	ALS	ACACB	Inverse variance weighted	18	0.0285348	0.0129302	0.0273256	0.00319162	0.0538779	1.02895	1.0032	1.05536
eqtl-a-ENSG00000076555	ebi-a-GCST005647	ALS	ACACB	Simple mode	18	0.0207128	0.022484	0.369823	-0.0233559	0.0647815	1.02093	0.976915	1.06693
eqtl-a-ENSG00000076555	ebi-a-GCST005647	ALS	ACACB	Weighted mode	18	0.0207128	0.0132138	0.135418	-0.00518614	0.0466118	1.02093	0.994827	1.04772
eqtl-a-ENSG00000078618	ebi-a-GCST005647	ALS	NRDC	MR Egger	20	0.0300109	0.0548921	0.591281	-0.0775776	0.137599	1.03047	0.925355	1.14752
eqtl-a-ENSG00000078618	ebi-a-GCST005647	ALS	NRDC	Weighted median	20	0.0936379	0.0201781	3.47457e-06	0.0540888	0.133187	1.09816	1.05558	1.14246
eqtl-a-ENSG00000078618	ebi-a-GCST005647	ALS	NRDC	Inverse variance weighted	20	0.0808953	0.0172922	2.89484e-06	0.0470026	0.114788	1.08426	1.04812	1.12164
eqtl-a-ENSG00000078618	ebi-a-GCST005647	ALS	NRDC	Simple mode	20	0.12064	0.0364867	0.00371142	0.0491259	0.192154	1.12822	1.05035	1.21186
eqtl-a-ENSG00000078618	ebi-a-GCST005647	ALS	NRDC	Weighted mode	20	0.0948802	0.0197687	0.000124599	0.0561336	0.133627	1.09953	1.05774	1.14297
eqtl-a-ENSG00000084092	ebi-a-GCST005647	ALS	NOA1	MR Egger	12	0.17247	0.0369585	0.00088539	0.100032	0.244909	1.18824	1.10521	1.27751
eqtl-a-ENSG00000084092	ebi-a-GCST005647	ALS	NOA1	Weighted median	12	0.0674243	0.0233676	0.00390942	0.0216239	0.113225	1.06975	1.02186	1.11988
eqtl-a-ENSG00000084092	ebi-a-GCST005647	ALS	NOA1	Inverse variance weighted	12	0.0488087	0.0232825	0.0360495	0.00317499	0.0944424	1.05002	1.00318	1.09905
eqtl-a-ENSG00000084092	ebi-a-GCST005647	ALS	NOA1	Simple mode	12	0.00781443	0.0380128	0.840879	-0.0666907	0.0823195	1.00785	0.935485	1.0858
eqtl-a-ENSG00000084092	ebi-a-GCST005647	ALS	NOA1	Weighted mode	12	0.063775	0.0215886	0.0131128	0.0214613	0.106089	1.06585	1.02169	1.11192
eqtl-a-ENSG00000087157	ebi-a-GCST005647	ALS	PGS1	MR Egger	18	-0.218637	0.0770463	0.0118784	-0.369648	-0.0676267	0.803613	0.690977	0.934609
eqtl-a-ENSG00000087157	ebi-a-GCST005647	ALS	PGS1	Weighted median	18	-0.0105372	0.0357543	0.768216	-0.0806156	0.0595413	0.989518	0.922548	1.06135
eqtl-a-ENSG00000087157	ebi-a-GCST005647	ALS	PGS1	Inverse variance weighted	18	-0.0894985	0.0258471	0.00053496	-0.140159	-0.0388382	0.91439	0.86922	0.961906
eqtl-a-ENSG00000087157	ebi-a-GCST005647	ALS	PGS1	Simple mode	18	-0.0105371	0.0746244	0.88937	-0.156801	0.135727	0.989518	0.854874	1.14537
eqtl-a-ENSG00000087157	ebi-a-GCST005647	ALS	PGS1	Weighted mode	18	-0.0105371	0.0689822	0.880393	-0.145742	0.124668	0.989518	0.86438	1.13277
eqtl-a-ENSG00000088766	ebi-a-GCST005647	ALS	CRLS1	MR Egger	33	-0.0382133	0.0230379	0.107259	-0.0833676	0.00694096	0.962508	0.920013	1.00697
eqtl-a-ENSG00000088766	ebi-a-GCST005647	ALS	CRLS1	Weighted median	33	-0.0341219	0.0185386	0.0656824	-0.0704577	0.00221379	0.966454	0.931967	1.00222
eqtl-a-ENSG00000088766	ebi-a-GCST005647	ALS	CRLS1	Inverse variance weighted	33	-0.0311307	0.0157417	0.0479751	-0.0619845	-0.000276879	0.969349	0.939897	0.999723
eqtl-a-ENSG00000088766	ebi-a-GCST005647	ALS	CRLS1	Simple mode	33	-0.0305219	0.0373255	0.419563	-0.10368	0.0426361	0.969939	0.901514	1.04356
eqtl-a-ENSG00000088766	ebi-a-GCST005647	ALS	CRLS1	Weighted mode	33	-0.034122	0.016807	0.0507148	-0.0670637	-0.00118029	0.966454	0.935136	0.99882
eqtl-a-ENSG00000090263	ebi-a-GCST005647	ALS	MRPS33	MR Egger	23	-0.0626899	0.0241166	0.0167361	-0.109958	-0.0154214	0.939235	0.895871	0.984697
eqtl-a-ENSG00000090263	ebi-a-GCST005647	ALS	MRPS33	Weighted median	23	-0.121151	0.0217726	2.63119e-08	-0.163825	-0.0784763	0.8859	0.848891	0.924524
eqtl-a-ENSG00000090263	ebi-a-GCST005647	ALS	MRPS33	Inverse variance weighted	23	-0.158249	0.0283618	2.40972e-08	-0.213838	-0.10266	0.853637	0.807479	0.902433
eqtl-a-ENSG00000090263	ebi-a-GCST005647	ALS	MRPS33	Simple mode	23	-0.532602	0.121194	0.000230086	-0.770142	-0.295063	0.587075	0.462947	0.744485
eqtl-a-ENSG00000090263	ebi-a-GCST005647	ALS	MRPS33	Weighted mode	23	-0.120506	0.0187535	1.82484e-06	-0.157263	-0.0837495	0.886471	0.854479	0.919662
eqtl-a-ENSG00000090266	ebi-a-GCST005647	ALS	NDUFB2	MR Egger	13	-0.0892214	0.0692717	0.224184	-0.224994	0.0465511	0.914643	0.798521	1.04765
eqtl-a-ENSG00000090266	ebi-a-GCST005647	ALS	NDUFB2	Weighted median	13	-0.0748356	0.0184974	5.21602e-05	-0.111091	-0.0385807	0.927896	0.894858	0.962154
eqtl-a-ENSG00000090266	ebi-a-GCST005647	ALS	NDUFB2	Inverse variance weighted	13	-0.0743405	0.0157335	2.30134e-06	-0.105178	-0.0435029	0.928356	0.900164	0.95743
eqtl-a-ENSG00000090266	ebi-a-GCST005647	ALS	NDUFB2	Simple mode	13	-0.0808558	0.0239838	0.00555719	-0.127864	-0.0338475	0.922327	0.879973	0.966719
eqtl-a-ENSG00000090266	ebi-a-GCST005647	ALS	NDUFB2	Weighted mode	13	-0.0755718	0.0195725	0.00226399	-0.113934	-0.0372098	0.927213	0.892317	0.963474
eqtl-a-ENSG00000099940	ebi-a-GCST005647	ALS	SNAP29	MR Egger	16	0.0295453	0.0153575	0.0749484	-0.000555355	0.0596459	1.02999	0.999445	1.06146
eqtl-a-ENSG00000099940	ebi-a-GCST005647	ALS	SNAP29	Weighted median	16	0.0319067	0.01317	0.015407	0.00609337	0.05772	1.03242	1.00611	1.05942
eqtl-a-ENSG00000099940	ebi-a-GCST005647	ALS	SNAP29	Inverse variance weighted	16	0.0218875	0.0109225	0.0450818	0.000479397	0.0432956	1.02213	1.00048	1.04425
eqtl-a-ENSG00000099940	ebi-a-GCST005647	ALS	SNAP29	Simple mode	16	-0.0138633	0.0164092	0.411467	-0.0460253	0.0182987	0.986232	0.955018	1.01847
eqtl-a-ENSG00000099940	ebi-a-GCST005647	ALS	SNAP29	Weighted mode	16	0.0296449	0.0126397	0.0331739	0.00487123	0.0544187	1.03009	1.00488	1.05593
eqtl-a-ENSG00000099968	ebi-a-GCST005647	ALS	BCL2L13	MR Egger	17	0.0354729	0.0220367	0.128299	-0.00771907	0.0786648	1.03611	0.992311	1.08184
eqtl-a-ENSG00000099968	ebi-a-GCST005647	ALS	BCL2L13	Weighted median	17	0.0724367	0.0173511	2.98317e-05	0.0384284	0.106445	1.07512	1.03918	1.11232
eqtl-a-ENSG00000099968	ebi-a-GCST005647	ALS	BCL2L13	Inverse variance weighted	17	0.0630987	0.0135859	3.41014e-06	0.0364704	0.089727	1.06513	1.03714	1.09388
eqtl-a-ENSG00000099968	ebi-a-GCST005647	ALS	BCL2L13	Simple mode	17	0.0575671	0.023418	0.0257442	0.0116679	0.103466	1.05926	1.01174	1.10901
eqtl-a-ENSG00000099968	ebi-a-GCST005647	ALS	BCL2L13	Weighted mode	17	0.0703766	0.0187245	0.00171656	0.0336766	0.107077	1.07291	1.03425	1.11302
eqtl-a-ENSG00000100243	ebi-a-GCST005647	ALS	CYB5R3	MR Egger	58	-0.0379958	0.0192834	0.0537449	-0.0757912	-0.000200426	0.962717	0.92701	0.9998
eqtl-a-ENSG00000100243	ebi-a-GCST005647	ALS	CYB5R3	Weighted median	58	-0.0273577	0.0163609	0.0944965	-0.0594251	0.00470963	0.973013	0.942306	1.00472
eqtl-a-ENSG00000100243	ebi-a-GCST005647	ALS	CYB5R3	Inverse variance weighted	58	-0.0280166	0.0113636	0.0136837	-0.0502893	-0.00574387	0.972372	0.950954	0.994273
eqtl-a-ENSG00000100243	ebi-a-GCST005647	ALS	CYB5R3	Simple mode	58	-0.0756111	0.0289743	0.011559	-0.132401	-0.0188215	0.927177	0.87599	0.981354
eqtl-a-ENSG00000100243	ebi-a-GCST005647	ALS	CYB5R3	Weighted mode	58	-0.0311744	0.0168098	0.0688371	-0.0641215	0.00177273	0.969307	0.937891	1.00177
eqtl-a-ENSG00000100347	ebi-a-GCST005647	ALS	SAMM50	MR Egger	16	-0.0439507	0.0324993	0.197703	-0.107649	0.019748	0.957001	0.897942	1.01994
eqtl-a-ENSG00000100347	ebi-a-GCST005647	ALS	SAMM50	Weighted median	16	-0.0623307	0.0166286	0.000177963	-0.0949227	-0.0297386	0.939572	0.909443	0.970699
eqtl-a-ENSG00000100347	ebi-a-GCST005647	ALS	SAMM50	Inverse variance weighted	16	-0.0555709	0.0123116	6.37027e-06	-0.0797016	-0.0314402	0.945945	0.923392	0.969049
eqtl-a-ENSG00000100347	ebi-a-GCST005647	ALS	SAMM50	Simple mode	16	-0.0965038	0.0245385	0.00132943	-0.144599	-0.0484083	0.908006	0.865369	0.952745
eqtl-a-ENSG00000100347	ebi-a-GCST005647	ALS	SAMM50	Weighted mode	16	-0.0627949	0.0178067	0.00305303	-0.097696	-0.0278939	0.939136	0.906925	0.972492
eqtl-a-ENSG00000103121	ebi-a-GCST005647	ALS	CMC2	MR Egger	16	-0.109551	0.0473507	0.0363986	-0.202358	-0.0167433	0.896237	0.816803	0.983396
eqtl-a-ENSG00000103121	ebi-a-GCST005647	ALS	CMC2	Weighted median	16	-0.043893	0.0227444	0.0536268	-0.088472	0.000686002	0.957056	0.915329	1.00069
eqtl-a-ENSG00000103121	ebi-a-GCST005647	ALS	CMC2	Inverse variance weighted	16	-0.0377761	0.0186406	0.0427086	-0.0743116	-0.0012405	0.962929	0.928382	0.99876
eqtl-a-ENSG00000103121	ebi-a-GCST005647	ALS	CMC2	Simple mode	16	-0.0440388	0.0358068	0.237675	-0.11422	0.0261424	0.956917	0.892062	1.02649
eqtl-a-ENSG00000103121	ebi-a-GCST005647	ALS	CMC2	Weighted mode	16	-0.0440388	0.0203082	0.0466076	-0.083843	-0.00423467	0.956917	0.919576	0.995774
eqtl-a-ENSG00000105379	ebi-a-GCST005647	ALS	ETFB	MR Egger	12	0.100542	0.100042	0.338598	-0.0955408	0.296624	1.10577	0.908881	1.34531
eqtl-a-ENSG00000105379	ebi-a-GCST005647	ALS	ETFB	Weighted median	12	0.072326	0.023766	0.00234034	0.0257446	0.118907	1.07501	1.02608	1.12627
eqtl-a-ENSG00000105379	ebi-a-GCST005647	ALS	ETFB	Inverse variance weighted	12	0.0679569	0.0194518	0.000476539	0.0298314	0.106082	1.07032	1.03028	1.11191
eqtl-a-ENSG00000105379	ebi-a-GCST005647	ALS	ETFB	Simple mode	12	0.0767021	0.0346295	0.0487959	0.00882822	0.144576	1.07972	1.00887	1.15555
eqtl-a-ENSG00000105379	ebi-a-GCST005647	ALS	ETFB	Weighted mode	12	0.0732279	0.0289138	0.0278429	0.0165569	0.129899	1.07598	1.01669	1.13871
eqtl-a-ENSG00000110074	ebi-a-GCST005647	ALS	FOXRED1	MR Egger	25	-0.0132473	0.0232291	0.57401	-0.0587763	0.0322817	0.98684	0.942918	1.03281
eqtl-a-ENSG00000110074	ebi-a-GCST005647	ALS	FOXRED1	Weighted median	25	-0.0643214	0.0174601	0.000229691	-0.0985432	-0.0300995	0.937704	0.906157	0.970349
eqtl-a-ENSG00000110074	ebi-a-GCST005647	ALS	FOXRED1	Inverse variance weighted	25	-0.0520364	0.0136652	0.000140123	-0.0788202	-0.0252526	0.949294	0.924206	0.975064
eqtl-a-ENSG00000110074	ebi-a-GCST005647	ALS	FOXRED1	Simple mode	25	-0.0773338	0.0255816	0.00587496	-0.127474	-0.0271939	0.925581	0.880317	0.973173
eqtl-a-ENSG00000110074	ebi-a-GCST005647	ALS	FOXRED1	Weighted mode	25	-0.0477568	0.0176222	0.0122221	-0.0822964	-0.0132173	0.953366	0.920999	0.98687
eqtl-a-ENSG00000110717	ebi-a-GCST005647	ALS	NDUFS8	MR Egger	16	-0.43404	0.146011	0.0100834	-0.720222	-0.147858	0.647886	0.486644	0.862553
eqtl-a-ENSG00000110717	ebi-a-GCST005647	ALS	NDUFS8	Weighted median	16	-0.0644411	0.0205251	0.00169162	-0.10467	-0.024212	0.937591	0.900621	0.976079
eqtl-a-ENSG00000110717	ebi-a-GCST005647	ALS	NDUFS8	Inverse variance weighted	16	-0.0375608	0.0161456	0.0199979	-0.0692061	-0.00591552	0.963136	0.933134	0.994102
eqtl-a-ENSG00000110717	ebi-a-GCST005647	ALS	NDUFS8	Simple mode	16	0.0108768	0.0273369	0.696323	-0.0427035	0.0644572	1.01094	0.958195	1.06658
eqtl-a-ENSG00000110717	ebi-a-GCST005647	ALS	NDUFS8	Weighted mode	16	-0.057358	0.0211185	0.0159386	-0.0987503	-0.0159657	0.944256	0.905969	0.984161
eqtl-a-ENSG00000111666	ebi-a-GCST005647	ALS	CHPT1	MR Egger	37	0.0135338	0.0175544	0.445902	-0.0208728	0.0479404	1.01363	0.979344	1.04911
eqtl-a-ENSG00000111666	ebi-a-GCST005647	ALS	CHPT1	Weighted median	37	0.044136	0.0173174	0.0108141	0.0101939	0.0780782	1.04512	1.01025	1.08121
eqtl-a-ENSG00000111666	ebi-a-GCST005647	ALS	CHPT1	Inverse variance weighted	37	0.0253472	0.0121275	0.0366122	0.00157733	0.0491171	1.02567	1.00158	1.05034
eqtl-a-ENSG00000111666	ebi-a-GCST005647	ALS	CHPT1	Simple mode	37	0.103994	0.0292491	0.00107791	0.0466659	0.161322	1.10959	1.04777	1.17506
eqtl-a-ENSG00000111666	ebi-a-GCST005647	ALS	CHPT1	Weighted mode	37	0.0483299	0.0157575	0.00408774	0.0174453	0.0792146	1.04952	1.0176	1.08244
eqtl-a-ENSG00000117054	ebi-a-GCST005647	ALS	ACADM	MR Egger	18	-0.0121323	0.0224088	0.595686	-0.0560536	0.031789	0.987941	0.945488	1.0323
eqtl-a-ENSG00000117054	ebi-a-GCST005647	ALS	ACADM	Weighted median	18	-0.0240109	0.0156263	0.124398	-0.0546385	0.00661663	0.976275	0.946827	1.00664
eqtl-a-ENSG00000117054	ebi-a-GCST005647	ALS	ACADM	Inverse variance weighted	18	-0.0300748	0.0127752	0.0185648	-0.0551142	-0.00503544	0.970373	0.946377	0.994977
eqtl-a-ENSG00000117054	ebi-a-GCST005647	ALS	ACADM	Simple mode	18	-0.0288813	0.0221293	0.209243	-0.0722548	0.0144922	0.971532	0.930294	1.0146
eqtl-a-ENSG00000117054	ebi-a-GCST005647	ALS	ACADM	Weighted mode	18	-0.0243953	0.0138856	0.096934	-0.0516111	0.00282053	0.9759	0.949698	1.00282
eqtl-a-ENSG00000117592	ebi-a-GCST005647	ALS	PRDX6	MR Egger	61	-0.030208	0.0181226	0.100842	-0.0657284	0.00531238	0.970244	0.936385	1.00533
eqtl-a-ENSG00000117592	ebi-a-GCST005647	ALS	PRDX6	Weighted median	61	0.0253406	0.0132705	0.0561919	-0.000669569	0.0513509	1.02566	0.999331	1.05269
eqtl-a-ENSG00000117592	ebi-a-GCST005647	ALS	PRDX6	Inverse variance weighted	61	0.0255491	0.0100188	0.0107684	0.00591235	0.0451859	1.02588	1.00593	1.04622
eqtl-a-ENSG00000117592	ebi-a-GCST005647	ALS	PRDX6	Simple mode	61	0.0252248	0.0163052	0.127114	-0.00673349	0.057183	1.02555	0.993289	1.05885
eqtl-a-ENSG00000117592	ebi-a-GCST005647	ALS	PRDX6	Weighted mode	61	0.0133812	0.0127501	0.298159	-0.011609	0.0383714	1.01347	0.988458	1.03912
eqtl-a-ENSG00000124279	ebi-a-GCST005647	ALS	FASTKD3	MR Egger	12	0.282129	0.167648	0.12331	-0.0464601	0.610719	1.32595	0.954603	1.84176
eqtl-a-ENSG00000124279	ebi-a-GCST005647	ALS	FASTKD3	Weighted median	12	0.0491387	0.0234388	0.0360408	0.00319863	0.0950787	1.05037	1.0032	1.09975
eqtl-a-ENSG00000124279	ebi-a-GCST005647	ALS	FASTKD3	Inverse variance weighted	12	0.0429502	0.0202293	0.03374	0.00330072	0.0825996	1.04389	1.00331	1.08611
eqtl-a-ENSG00000124279	ebi-a-GCST005647	ALS	FASTKD3	Simple mode	12	0.0476177	0.0305853	0.147785	-0.0123296	0.107565	1.04877	0.987746	1.11356
eqtl-a-ENSG00000124279	ebi-a-GCST005647	ALS	FASTKD3	Weighted mode	12	0.0491525	0.0201802	0.033075	0.00959933	0.0887056	1.05038	1.00965	1.09276
eqtl-a-ENSG00000125445	ebi-a-GCST005647	ALS	MRPS7	MR Egger	16	0.00749948	0.0236879	0.756222	-0.0389288	0.0539278	1.00753	0.961819	1.05541
eqtl-a-ENSG00000125445	ebi-a-GCST005647	ALS	MRPS7	Weighted median	16	0.0288708	0.0168839	0.0872731	-0.00422162	0.0619631	1.02929	0.995787	1.06392
eqtl-a-ENSG00000125445	ebi-a-GCST005647	ALS	MRPS7	Inverse variance weighted	16	0.0384651	0.0143752	0.00745543	0.0102896	0.0666406	1.03921	1.01034	1.06891
eqtl-a-ENSG00000125445	ebi-a-GCST005647	ALS	MRPS7	Simple mode	16	0.0465917	0.0275306	0.111238	-0.00736816	0.100552	1.04769	0.992659	1.10578
eqtl-a-ENSG00000125445	ebi-a-GCST005647	ALS	MRPS7	Weighted mode	16	0.0293365	0.0157222	0.081729	-0.00147909	0.0601521	1.02977	0.998522	1.062
eqtl-a-ENSG00000125871	ebi-a-GCST005647	ALS	MGME1	MR Egger	14	0.00347671	0.0282415	0.904061	-0.0518766	0.0588301	1.00348	0.949446	1.06059
eqtl-a-ENSG00000125871	ebi-a-GCST005647	ALS	MGME1	Weighted median	14	0.0341829	0.0141028	0.0153578	0.00654132	0.0618244	1.03477	1.00656	1.06378
eqtl-a-ENSG00000125871	ebi-a-GCST005647	ALS	MGME1	Inverse variance weighted	14	0.0366465	0.0116642	0.00167917	0.0137846	0.0595083	1.03733	1.01388	1.06131
eqtl-a-ENSG00000125871	ebi-a-GCST005647	ALS	MGME1	Simple mode	14	0.0152866	0.0179613	0.410127	-0.0199176	0.0504907	1.0154	0.980279	1.05179
eqtl-a-ENSG00000125871	ebi-a-GCST005647	ALS	MGME1	Weighted mode	14	0.0331028	0.0135758	0.0298578	0.00649433	0.0597113	1.03366	1.00652	1.06153
eqtl-a-ENSG00000127838	ebi-a-GCST005647	ALS	PNKD	MR Egger	92	-0.0875856	0.0177247	3.56248e-06	-0.122326	-0.0528451	0.91614	0.88486	0.948527
eqtl-a-ENSG00000127838	ebi-a-GCST005647	ALS	PNKD	Weighted median	92	-0.0415552	0.0156271	0.00783305	-0.0721842	-0.0109262	0.959296	0.930359	0.989133
eqtl-a-ENSG00000127838	ebi-a-GCST005647	ALS	PNKD	Inverse variance weighted	92	-0.0345167	0.0106594	0.00120316	-0.0554092	-0.0136242	0.966072	0.946098	0.986468
eqtl-a-ENSG00000127838	ebi-a-GCST005647	ALS	PNKD	Simple mode	92	-0.020989	0.025727	0.416723	-0.0714139	0.0294358	0.97923	0.931076	1.02987
eqtl-a-ENSG00000127838	ebi-a-GCST005647	ALS	PNKD	Weighted mode	92	-0.0381042	0.0158407	0.0181756	-0.069152	-0.0070564	0.962613	0.933185	0.992968
eqtl-a-ENSG00000128951	ebi-a-GCST005647	ALS	DUT	MR Egger	19	-0.323321	0.0998716	0.00484195	-0.519069	-0.127572	0.723742	0.595074	0.88023
eqtl-a-ENSG00000128951	ebi-a-GCST005647	ALS	DUT	Weighted median	19	-0.055425	0.0207858	0.00766502	-0.0961652	-0.0146848	0.946083	0.908314	0.985423
eqtl-a-ENSG00000128951	ebi-a-GCST005647	ALS	DUT	Inverse variance weighted	19	-0.0382824	0.0164696	0.0201024	-0.0705628	-0.00600203	0.962441	0.931869	0.994016
eqtl-a-ENSG00000128951	ebi-a-GCST005647	ALS	DUT	Simple mode	19	-0.0497748	0.0276247	0.0883472	-0.103919	0.00436962	0.951444	0.901298	1.00438
eqtl-a-ENSG00000128951	ebi-a-GCST005647	ALS	DUT	Weighted mode	19	-0.0545909	0.0184615	0.00843748	-0.0907756	-0.0184063	0.946872	0.913223	0.981762
eqtl-a-ENSG00000130414	ebi-a-GCST005647	ALS	NDUFA10	MR Egger	12	-0.0106094	0.0321642	0.748318	-0.0736512	0.0524324	0.989447	0.928996	1.05383
eqtl-a-ENSG00000130414	ebi-a-GCST005647	ALS	NDUFA10	Weighted median	12	0.0374548	0.0185264	0.0432082	0.00114294	0.0737666	1.03817	1.00114	1.07656
eqtl-a-ENSG00000130414	ebi-a-GCST005647	ALS	NDUFA10	Inverse variance weighted	12	0.05659	0.0149188	0.000148721	0.0273491	0.0858309	1.05822	1.02773	1.08962
eqtl-a-ENSG00000130414	ebi-a-GCST005647	ALS	NDUFA10	Simple mode	12	0.0619565	0.0218928	0.0163722	0.0190466	0.104866	1.06392	1.01923	1.11056
eqtl-a-ENSG00000130414	ebi-a-GCST005647	ALS	NDUFA10	Weighted mode	12	0.0491533	0.0171189	0.0152066	0.0156002	0.0827064	1.05038	1.01572	1.08622
eqtl-a-ENSG00000131143	ebi-a-GCST005647	ALS	COX4I1	MR Egger	20	0.167797	0.0450702	0.00155678	0.0794594	0.256135	1.1827	1.0827	1.29193
eqtl-a-ENSG00000131143	ebi-a-GCST005647	ALS	COX4I1	Weighted median	20	0.00602702	0.0347977	0.862493	-0.0621765	0.0742306	1.00605	0.939717	1.07706
eqtl-a-ENSG00000131143	ebi-a-GCST005647	ALS	COX4I1	Inverse variance weighted	20	-0.0978512	0.0434228	0.0242307	-0.18296	-0.0127425	0.906784	0.832802	0.987338
eqtl-a-ENSG00000131143	ebi-a-GCST005647	ALS	COX4I1	Simple mode	20	-0.151578	0.132778	0.26781	-0.411823	0.108667	0.859351	0.662442	1.11479
eqtl-a-ENSG00000131143	ebi-a-GCST005647	ALS	COX4I1	Weighted mode	20	-0.00341362	0.0309693	0.913386	-0.0641135	0.0572863	0.996592	0.937899	1.05896
eqtl-a-ENSG00000132305	ebi-a-GCST005647	ALS	IMMT	MR Egger	20	-0.0110131	0.0461177	0.813954	-0.101404	0.0793776	0.989047	0.903568	1.08261
eqtl-a-ENSG00000132305	ebi-a-GCST005647	ALS	IMMT	Weighted median	20	0.0167141	0.0200499	0.404492	-0.0225837	0.0560119	1.01685	0.977669	1.05761
eqtl-a-ENSG00000132305	ebi-a-GCST005647	ALS	IMMT	Inverse variance weighted	20	0.0383774	0.0155651	0.0136782	0.00786979	0.0688849	1.03912	1.0079	1.07131
eqtl-a-ENSG00000132305	ebi-a-GCST005647	ALS	IMMT	Simple mode	20	0.0742641	0.0282993	0.0166975	0.0187975	0.129731	1.07709	1.01898	1.13852
eqtl-a-ENSG00000132305	ebi-a-GCST005647	ALS	IMMT	Weighted mode	20	0.0166979	0.0180578	0.366723	-0.0186954	0.0520911	1.01684	0.981478	1.05347
eqtl-a-ENSG00000132906	ebi-a-GCST005647	ALS	CASP9	MR Egger	12	0.109588	0.0370551	0.014351	0.0369599	0.182216	1.11582	1.03765	1.19987
eqtl-a-ENSG00000132906	ebi-a-GCST005647	ALS	CASP9	Weighted median	12	0.0458973	0.0189495	0.0154317	0.00875629	0.0830383	1.04697	1.00879	1.08658
eqtl-a-ENSG00000132906	ebi-a-GCST005647	ALS	CASP9	Inverse variance weighted	12	0.0340521	0.0155234	0.0282648	0.00362615	0.0644781	1.03464	1.00363	1.0666
eqtl-a-ENSG00000132906	ebi-a-GCST005647	ALS	CASP9	Simple mode	12	0.041421	0.027311	0.157556	-0.0121085	0.0949504	1.04229	0.987965	1.0996
eqtl-a-ENSG00000132906	ebi-a-GCST005647	ALS	CASP9	Weighted mode	12	0.0453349	0.019121	0.0370895	0.00785779	0.082812	1.04638	1.00789	1.08634
eqtl-a-ENSG00000134809	ebi-a-GCST005647	ALS	TIMM10	MR Egger	20	-0.0344188	0.0991748	0.732577	-0.228801	0.159964	0.966167	0.795486	1.17347
eqtl-a-ENSG00000134809	ebi-a-GCST005647	ALS	TIMM10	Weighted median	20	0.0313207	0.0213372	0.142134	-0.0105002	0.0731416	1.03182	0.989555	1.07588
eqtl-a-ENSG00000134809	ebi-a-GCST005647	ALS	TIMM10	Inverse variance weighted	20	0.0458975	0.0175635	0.00896892	0.0114731	0.0803218	1.04697	1.01154	1.08364
eqtl-a-ENSG00000134809	ebi-a-GCST005647	ALS	TIMM10	Simple mode	20	0.107572	0.0351705	0.00646463	0.0386373	0.176506	1.11357	1.03939	1.19304
eqtl-a-ENSG00000134809	ebi-a-GCST005647	ALS	TIMM10	Weighted mode	20	0.0369679	0.0188256	0.0643677	6.97634e-05	0.0738661	1.03766	1.00007	1.07666
eqtl-a-ENSG00000135241	ebi-a-GCST005647	ALS	PNPLA8	MR Egger	12	-0.149897	0.0362262	0.00201889	-0.2209	-0.0788936	0.860797	0.801797	0.924138
eqtl-a-ENSG00000135241	ebi-a-GCST005647	ALS	PNPLA8	Weighted median	12	-0.0448969	0.0303991	0.139698	-0.104479	0.0146853	0.956096	0.900794	1.01479
eqtl-a-ENSG00000135241	ebi-a-GCST005647	ALS	PNPLA8	Inverse variance weighted	12	-0.0792955	0.0257534	0.00207674	-0.129772	-0.0288189	0.923767	0.878296	0.971592
eqtl-a-ENSG00000135241	ebi-a-GCST005647	ALS	PNPLA8	Simple mode	12	-0.107462	0.0397991	0.0206528	-0.185468	-0.0294556	0.898111	0.830715	0.970974
eqtl-a-ENSG00000135241	ebi-a-GCST005647	ALS	PNPLA8	Weighted mode	12	-0.0805439	0.0342962	0.0385905	-0.147764	-0.0133234	0.922614	0.862634	0.986765
eqtl-a-ENSG00000135972	ebi-a-GCST005647	ALS	MRPS9	MR Egger	12	-0.013079	0.0262512	0.629101	-0.0645313	0.0383734	0.987006	0.937507	1.03912
eqtl-a-ENSG00000135972	ebi-a-GCST005647	ALS	MRPS9	Weighted median	12	-0.0299627	0.0185843	0.106906	-0.066388	0.00646262	0.970482	0.935768	1.00648
eqtl-a-ENSG00000135972	ebi-a-GCST005647	ALS	MRPS9	Inverse variance weighted	12	-0.0348566	0.0156457	0.0258892	-0.0655222	-0.004191	0.965744	0.936578	0.995818
eqtl-a-ENSG00000135972	ebi-a-GCST005647	ALS	MRPS9	Simple mode	12	-0.043099	0.0243365	0.104235	-0.0907985	0.00460052	0.957817	0.913202	1.00461
eqtl-a-ENSG00000135972	ebi-a-GCST005647	ALS	MRPS9	Weighted mode	12	-0.0309691	0.0169012	0.0940834	-0.0640955	0.00215731	0.969506	0.937915	1.00216
eqtl-a-ENSG00000138095	ebi-a-GCST005647	ALS	LRPPRC	MR Egger	8	-0.540439	0.264239	0.0868088	-1.05835	-0.0225313	0.582492	0.347029	0.977721
eqtl-a-ENSG00000138095	ebi-a-GCST005647	ALS	LRPPRC	Weighted median	8	-0.390538	0.0705315	3.07578e-08	-0.528779	-0.252296	0.676693	0.589324	0.777015
eqtl-a-ENSG00000138095	ebi-a-GCST005647	ALS	LRPPRC	Inverse variance weighted	8	-0.361951	0.0567252	1.7618e-10	-0.473133	-0.25077	0.696316	0.623048	0.778201
eqtl-a-ENSG00000138095	ebi-a-GCST005647	ALS	LRPPRC	Simple mode	8	-0.389848	0.103225	0.00692219	-0.592169	-0.187527	0.67716	0.553126	0.829007
eqtl-a-ENSG00000138095	ebi-a-GCST005647	ALS	LRPPRC	Weighted mode	8	-0.390316	0.0993158	0.00567528	-0.584975	-0.195658	0.676843	0.55712	0.822294
eqtl-a-ENSG00000144040	ebi-a-GCST005647	ALS	SFXN5	MR Egger	13	-0.0878667	0.0554143	0.14113	-0.196479	0.0207454	0.915883	0.821619	1.02096
eqtl-a-ENSG00000144040	ebi-a-GCST005647	ALS	SFXN5	Weighted median	13	-0.101315	0.0338851	0.00279018	-0.16773	-0.0349001	0.903648	0.845582	0.965702
eqtl-a-ENSG00000144040	ebi-a-GCST005647	ALS	SFXN5	Inverse variance weighted	13	-0.0978035	0.0283596	0.000563298	-0.153388	-0.0422188	0.906827	0.857797	0.95866
eqtl-a-ENSG00000144040	ebi-a-GCST005647	ALS	SFXN5	Simple mode	13	-0.125441	0.0473816	0.0212788	-0.218309	-0.0325728	0.882108	0.803877	0.967952
eqtl-a-ENSG00000144040	ebi-a-GCST005647	ALS	SFXN5	Weighted mode	13	-0.102906	0.0317609	0.00708619	-0.165158	-0.040655	0.902211	0.84776	0.96016
eqtl-a-ENSG00000145439	ebi-a-GCST005647	ALS	CBR4	MR Egger	16	0.0187379	0.0255668	0.475714	-0.0313731	0.0688489	1.01891	0.969114	1.07127
eqtl-a-ENSG00000145439	ebi-a-GCST005647	ALS	CBR4	Weighted median	16	0.0764099	0.0183839	3.23364e-05	0.0403775	0.112442	1.0794	1.0412	1.11901
eqtl-a-ENSG00000145439	ebi-a-GCST005647	ALS	CBR4	Inverse variance weighted	16	0.0697701	0.0198464	0.000438908	0.0308712	0.108669	1.07226	1.03135	1.11479
eqtl-a-ENSG00000145439	ebi-a-GCST005647	ALS	CBR4	Simple mode	16	0.0364647	0.0274914	0.204548	-0.0174185	0.0903479	1.03714	0.982732	1.09456
eqtl-a-ENSG00000145439	ebi-a-GCST005647	ALS	CBR4	Weighted mode	16	0.0702548	0.0171022	0.000931145	0.0367345	0.103775	1.07278	1.03742	1.10935
eqtl-a-ENSG00000147454	ebi-a-GCST005647	ALS	SLC25A37	MR Egger	44	-0.101083	0.0235525	0.000102075	-0.147246	-0.0549203	0.903858	0.863082	0.946561
eqtl-a-ENSG00000147454	ebi-a-GCST005647	ALS	SLC25A37	Weighted median	44	-0.0987296	0.0194763	3.99459e-07	-0.136903	-0.060556	0.905988	0.872055	0.941241
eqtl-a-ENSG00000147454	ebi-a-GCST005647	ALS	SLC25A37	Inverse variance weighted	44	-0.0793766	0.0138388	9.7052e-09	-0.106501	-0.0522526	0.923692	0.898974	0.949089
eqtl-a-ENSG00000147454	ebi-a-GCST005647	ALS	SLC25A37	Simple mode	44	-0.0746629	0.0328062	0.0278934	-0.138963	-0.0103627	0.928056	0.87026	0.989691
eqtl-a-ENSG00000147454	ebi-a-GCST005647	ALS	SLC25A37	Weighted mode	44	-0.0973345	0.0175755	1.71041e-06	-0.131783	-0.0628866	0.907252	0.876532	0.93905
eqtl-a-ENSG00000151729	ebi-a-GCST005647	ALS	SLC25A4	MR Egger	18	-0.18721	0.0715373	0.0186856	-0.327423	-0.0469967	0.82927	0.720779	0.954091
eqtl-a-ENSG00000151729	ebi-a-GCST005647	ALS	SLC25A4	Weighted median	18	0.0316762	0.0302155	0.29448	-0.0275462	0.0908987	1.03218	0.97283	1.09516
eqtl-a-ENSG00000151729	ebi-a-GCST005647	ALS	SLC25A4	Inverse variance weighted	18	0.063955	0.0244716	0.00896372	0.0159906	0.111919	1.06604	1.01612	1.11842
eqtl-a-ENSG00000151729	ebi-a-GCST005647	ALS	SLC25A4	Simple mode	18	0.0277046	0.0377292	0.472772	-0.0462445	0.101654	1.02809	0.954808	1.107
eqtl-a-ENSG00000151729	ebi-a-GCST005647	ALS	SLC25A4	Weighted mode	18	0.0263277	0.0298615	0.390256	-0.0322009	0.0848563	1.02668	0.968312	1.08856
eqtl-a-ENSG00000152256	ebi-a-GCST005647	ALS	PDK1	MR Egger	17	0.0252044	0.0365762	0.501285	-0.0464849	0.0968938	1.02552	0.954579	1.10174
eqtl-a-ENSG00000152256	ebi-a-GCST005647	ALS	PDK1	Weighted median	17	0.0359135	0.0185405	0.0527411	-0.000425785	0.0722528	1.03657	0.999574	1.07493
eqtl-a-ENSG00000152256	ebi-a-GCST005647	ALS	PDK1	Inverse variance weighted	17	0.0360335	0.0153371	0.0188022	0.00597274	0.0660942	1.03669	1.00599	1.06833
eqtl-a-ENSG00000152256	ebi-a-GCST005647	ALS	PDK1	Simple mode	17	-0.0527895	0.0226684	0.0333038	-0.0972196	-0.00835944	0.94858	0.907357	0.991675
eqtl-a-ENSG00000152256	ebi-a-GCST005647	ALS	PDK1	Weighted mode	17	0.0386552	0.01862	0.0543714	0.00216001	0.0751504	1.03941	1.00216	1.07805
eqtl-a-ENSG00000157379	ebi-a-GCST005647	ALS	DHRS1	MR Egger	28	0.015964	0.0159935	0.327404	-0.0153833	0.0473112	1.01609	0.984734	1.04845
eqtl-a-ENSG00000157379	ebi-a-GCST005647	ALS	DHRS1	Weighted median	28	-0.0197528	0.0130536	0.130228	-0.0453379	0.00583234	0.980441	0.955675	1.00585
eqtl-a-ENSG00000157379	ebi-a-GCST005647	ALS	DHRS1	Inverse variance weighted	28	-0.0219407	0.0105878	0.0382407	-0.0426927	-0.00118865	0.978298	0.958206	0.998812
eqtl-a-ENSG00000157379	ebi-a-GCST005647	ALS	DHRS1	Simple mode	28	-0.0178552	0.0165203	0.289344	-0.0502349	0.0145246	0.982303	0.951006	1.01463
eqtl-a-ENSG00000157379	ebi-a-GCST005647	ALS	DHRS1	Weighted mode	28	-0.0117527	0.0112847	0.306893	-0.0338706	0.0103653	0.988316	0.966697	1.01042
eqtl-a-ENSG00000158882	ebi-a-GCST005647	ALS	TOMM40L	MR Egger	18	0.0209368	0.0491388	0.675729	-0.0753752	0.117249	1.02116	0.927395	1.1244
eqtl-a-ENSG00000158882	ebi-a-GCST005647	ALS	TOMM40L	Weighted median	18	-0.0453309	0.0177734	0.0107572	-0.0801668	-0.010495	0.955681	0.922962	0.98956
eqtl-a-ENSG00000158882	ebi-a-GCST005647	ALS	TOMM40L	Inverse variance weighted	18	-0.0408904	0.0144087	0.00454104	-0.0691314	-0.0126495	0.959934	0.933204	0.98743
eqtl-a-ENSG00000158882	ebi-a-GCST005647	ALS	TOMM40L	Simple mode	18	-0.0473171	0.0238299	0.0634482	-0.0940237	-0.00061041	0.953785	0.910261	0.99939
eqtl-a-ENSG00000158882	ebi-a-GCST005647	ALS	TOMM40L	Weighted mode	18	-0.0453923	0.0163898	0.0131189	-0.0775164	-0.0132683	0.955622	0.925412	0.986819
eqtl-a-ENSG00000160703	ebi-a-GCST005647	ALS	NLRX1	MR Egger	31	-0.128484	0.0767425	0.10484	-0.2789	0.021931	0.879427	0.756616	1.02217
eqtl-a-ENSG00000160703	ebi-a-GCST005647	ALS	NLRX1	Weighted median	31	-0.0280329	0.0362119	0.43885	-0.0990082	0.0429423	0.972356	0.905735	1.04388
eqtl-a-ENSG00000160703	ebi-a-GCST005647	ALS	NLRX1	Inverse variance weighted	31	-0.0737685	0.0282656	0.00905868	-0.129169	-0.0183679	0.928887	0.878825	0.9818
eqtl-a-ENSG00000160703	ebi-a-GCST005647	ALS	NLRX1	Simple mode	31	-0.032522	0.05245	0.539902	-0.135324	0.07028	0.968001	0.873433	1.07281
eqtl-a-ENSG00000160703	ebi-a-GCST005647	ALS	NLRX1	Weighted mode	31	-0.032522	0.0472037	0.496136	-0.125041	0.0599973	0.968001	0.88246	1.06183
eqtl-a-ENSG00000160785	ebi-a-GCST005647	ALS	SLC25A44	MR Egger	34	0.0958038	0.046626	0.0481462	0.00441688	0.187191	1.10054	1.00443	1.20586
eqtl-a-ENSG00000160785	ebi-a-GCST005647	ALS	SLC25A44	Weighted median	34	0.160572	0.0361709	9.02651e-06	0.0896773	0.231467	1.17418	1.09382	1.26045
eqtl-a-ENSG00000160785	ebi-a-GCST005647	ALS	SLC25A44	Inverse variance weighted	34	0.0621258	0.0261429	0.0174827	0.0108858	0.113366	1.0641	1.01095	1.12004
eqtl-a-ENSG00000160785	ebi-a-GCST005647	ALS	SLC25A44	Simple mode	34	0.02991	0.0633819	0.640103	-0.0943185	0.154138	1.03036	0.909993	1.16665
eqtl-a-ENSG00000160785	ebi-a-GCST005647	ALS	SLC25A44	Weighted mode	34	0.160572	0.0477975	0.00198345	0.0668892	0.254255	1.17418	1.06918	1.2895
eqtl-a-ENSG00000167136	ebi-a-GCST005647	ALS	ENDOG	MR Egger	20	-0.0501322	0.0463384	0.293591	-0.140955	0.0406911	0.951104	0.868528	1.04153
eqtl-a-ENSG00000167136	ebi-a-GCST005647	ALS	ENDOG	Weighted median	20	-0.0471875	0.0182947	0.00990003	-0.0830451	-0.0113299	0.953909	0.92031	0.988734
eqtl-a-ENSG00000167136	ebi-a-GCST005647	ALS	ENDOG	Inverse variance weighted	20	-0.0306235	0.0142527	0.0316655	-0.0585588	-0.00268818	0.969841	0.943123	0.997315
eqtl-a-ENSG00000167136	ebi-a-GCST005647	ALS	ENDOG	Simple mode	20	-0.0346392	0.0231326	0.150714	-0.0799792	0.0107007	0.965954	0.923136	1.01076
eqtl-a-ENSG00000167136	ebi-a-GCST005647	ALS	ENDOG	Weighted mode	20	-0.0436594	0.0168708	0.018046	-0.0767262	-0.0105926	0.95728	0.926143	0.989463
eqtl-a-ENSG00000167264	ebi-a-GCST005647	ALS	DUS2	MR Egger	58	-0.0510421	0.018193	0.00689433	-0.0867005	-0.0153838	0.950239	0.916952	0.984734
eqtl-a-ENSG00000167264	ebi-a-GCST005647	ALS	DUS2	Weighted median	58	-0.0273467	0.0161548	0.0904951	-0.0590102	0.0043167	0.973024	0.942697	1.00433
eqtl-a-ENSG00000167264	ebi-a-GCST005647	ALS	DUS2	Inverse variance weighted	58	-0.0244205	0.0114975	0.0336711	-0.0469555	-0.00188546	0.975875	0.95413	0.998116
eqtl-a-ENSG00000167264	ebi-a-GCST005647	ALS	DUS2	Simple mode	58	0.0259288	0.0259886	0.322641	-0.0250088	0.0768665	1.02627	0.975301	1.0799
eqtl-a-ENSG00000167264	ebi-a-GCST005647	ALS	DUS2	Weighted mode	58	-0.0321224	0.0138854	0.0243304	-0.0593377	-0.00490705	0.968388	0.942389	0.995105
eqtl-a-ENSG00000171109	ebi-a-GCST005647	ALS	MFN1	MR Egger	14	0.0220884	0.0213996	0.322339	-0.0198548	0.0640315	1.02233	0.980341	1.06613
eqtl-a-ENSG00000171109	ebi-a-GCST005647	ALS	MFN1	Weighted median	14	0.0393056	0.0173461	0.0234537	0.00530724	0.073304	1.04009	1.00532	1.07606
eqtl-a-ENSG00000171109	ebi-a-GCST005647	ALS	MFN1	Inverse variance weighted	14	0.0425161	0.014151	0.00266059	0.0147801	0.0702521	1.04343	1.01489	1.07278
eqtl-a-ENSG00000171109	ebi-a-GCST005647	ALS	MFN1	Simple mode	14	0.156216	0.0225391	1.03596e-05	0.11204	0.200393	1.16908	1.11856	1.22188
eqtl-a-ENSG00000171109	ebi-a-GCST005647	ALS	MFN1	Weighted mode	14	0.0392331	0.0149853	0.0212622	0.00986198	0.0686042	1.04001	1.00991	1.07101
eqtl-a-ENSG00000171552	ebi-a-GCST005647	ALS	BCL2L1	MR Egger	47	0.33246	0.101036	0.00194907	0.13443	0.530491	1.39439	1.14388	1.69977
eqtl-a-ENSG00000171552	ebi-a-GCST005647	ALS	BCL2L1	Weighted median	47	0.139704	0.0276449	4.33745e-07	0.0855201	0.193888	1.14993	1.08928	1.21396
eqtl-a-ENSG00000171552	ebi-a-GCST005647	ALS	BCL2L1	Inverse variance weighted	47	0.0687754	0.0196902	0.000477846	0.0301826	0.107368	1.0712	1.03064	1.11334
eqtl-a-ENSG00000171552	ebi-a-GCST005647	ALS	BCL2L1	Simple mode	47	0.00144154	0.0508043	0.977486	-0.0981348	0.101018	1.00144	0.906527	1.1063
eqtl-a-ENSG00000171552	ebi-a-GCST005647	ALS	BCL2L1	Weighted mode	47	0.1387	0.0389033	0.000861152	0.06245	0.214951	1.14878	1.06444	1.2398
eqtl-a-ENSG00000171791	ebi-a-GCST005647	ALS	BCL2	MR Egger	17	-0.653991	0.308535	0.0511251	-1.25872	-0.0492628	0.519966	0.284018	0.951931
eqtl-a-ENSG00000171791	ebi-a-GCST005647	ALS	BCL2	Weighted median	17	-0.156542	0.0618237	0.0113394	-0.277716	-0.0353671	0.855096	0.757512	0.965251
eqtl-a-ENSG00000171791	ebi-a-GCST005647	ALS	BCL2	Inverse variance weighted	17	-0.090041	0.0444823	0.0429495	-0.177226	-0.0028558	0.913894	0.83759	0.997148
eqtl-a-ENSG00000171791	ebi-a-GCST005647	ALS	BCL2	Simple mode	17	-0.212451	0.119427	0.0942558	-0.446528	0.0216261	0.8086	0.639846	1.02186
eqtl-a-ENSG00000171791	ebi-a-GCST005647	ALS	BCL2	Weighted mode	17	-0.206999	0.13064	0.132643	-0.463053	0.0490551	0.81302	0.629359	1.05028
eqtl-a-ENSG00000173085	ebi-a-GCST005647	ALS	COQ2	MR Egger	12	-0.11596	0.0289131	0.00247547	-0.17263	-0.0592905	0.890511	0.841449	0.942433
eqtl-a-ENSG00000173085	ebi-a-GCST005647	ALS	COQ2	Weighted median	12	-0.124459	0.0221259	1.85467e-08	-0.167826	-0.0810924	0.882974	0.845501	0.922108
eqtl-a-ENSG00000173085	ebi-a-GCST005647	ALS	COQ2	Inverse variance weighted	12	-0.0940291	0.0171408	4.11894e-08	-0.127625	-0.060433	0.910256	0.880183	0.941357
eqtl-a-ENSG00000173085	ebi-a-GCST005647	ALS	COQ2	Simple mode	12	-0.0425927	0.0302066	0.186169	-0.101798	0.0166121	0.958302	0.903212	1.01675
eqtl-a-ENSG00000173085	ebi-a-GCST005647	ALS	COQ2	Weighted mode	12	-0.119657	0.0227285	0.000266522	-0.164204	-0.0751087	0.887225	0.848569	0.927643
eqtl-a-ENSG00000175606	ebi-a-GCST005647	ALS	TMEM70	MR Egger	12	0.134478	0.0880925	0.157858	-0.038183	0.30714	1.14394	0.962537	1.35953
eqtl-a-ENSG00000175606	ebi-a-GCST005647	ALS	TMEM70	Weighted median	12	0.0640581	0.0311878	0.0399808	0.00292999	0.125186	1.06615	1.00293	1.13336
eqtl-a-ENSG00000175606	ebi-a-GCST005647	ALS	TMEM70	Inverse variance weighted	12	0.0554355	0.0261941	0.0343162	0.0040951	0.106776	1.057	1.0041	1.11268
eqtl-a-ENSG00000175606	ebi-a-GCST005647	ALS	TMEM70	Simple mode	12	0.0254172	0.0433894	0.569837	-0.0596259	0.11046	1.02574	0.942117	1.11679
eqtl-a-ENSG00000175606	ebi-a-GCST005647	ALS	TMEM70	Weighted mode	12	0.0584296	0.0341342	0.114954	-0.00847355	0.125333	1.06017	0.991562	1.13353
eqtl-a-ENSG00000177370	ebi-a-GCST005647	ALS	TIMM22	MR Egger	19	0.0448883	0.0269896	0.114603	-0.00801126	0.0977878	1.04591	0.992021	1.10273
eqtl-a-ENSG00000177370	ebi-a-GCST005647	ALS	TIMM22	Weighted median	19	0.0508466	0.0221117	0.0214748	0.00750761	0.0941857	1.05216	1.00754	1.09876
eqtl-a-ENSG00000177370	ebi-a-GCST005647	ALS	TIMM22	Inverse variance weighted	19	0.0531285	0.0180523	0.00325016	0.017746	0.088511	1.05457	1.0179	1.09255
eqtl-a-ENSG00000177370	ebi-a-GCST005647	ALS	TIMM22	Simple mode	19	0.0678402	0.0323493	0.0503738	0.00443571	0.131245	1.07019	1.00445	1.14025
eqtl-a-ENSG00000177370	ebi-a-GCST005647	ALS	TIMM22	Weighted mode	19	0.0515225	0.0196105	0.0170889	0.0130858	0.0899591	1.05287	1.01317	1.09413
eqtl-a-ENSG00000177646	ebi-a-GCST005647	ALS	ACAD9	MR Egger	13	0.333422	0.0913124	0.00381111	0.15445	0.512394	1.39574	1.16702	1.66928
eqtl-a-ENSG00000177646	ebi-a-GCST005647	ALS	ACAD9	Weighted median	13	0.0354408	0.0232452	0.127347	-0.0101198	0.0810015	1.03608	0.989931	1.08437
eqtl-a-ENSG00000177646	ebi-a-GCST005647	ALS	ACAD9	Inverse variance weighted	13	0.0732394	0.0283417	0.00976168	0.0176897	0.128789	1.07599	1.01785	1.13745
eqtl-a-ENSG00000177646	ebi-a-GCST005647	ALS	ACAD9	Simple mode	13	0.0482737	0.024467	0.0719779	0.000318362	0.0962291	1.04946	1.00032	1.10101
eqtl-a-ENSG00000177646	ebi-a-GCST005647	ALS	ACAD9	Weighted mode	13	0.0421429	0.0228412	0.0898413	-0.00262574	0.0869116	1.04304	0.997378	1.0908
eqtl-a-ENSG00000178057	ebi-a-GCST005647	ALS	NDUFAF3	MR Egger	28	-0.0277223	0.0468584	0.559216	-0.119565	0.0641203	0.972658	0.887306	1.06622
eqtl-a-ENSG00000178057	ebi-a-GCST005647	ALS	NDUFAF3	Weighted median	28	0.0293735	0.0204616	0.151133	-0.0107313	0.0694784	1.02981	0.989326	1.07195
eqtl-a-ENSG00000178057	ebi-a-GCST005647	ALS	NDUFAF3	Inverse variance weighted	28	0.0368274	0.015923	0.0207315	0.00561828	0.0680366	1.03751	1.00563	1.0704
eqtl-a-ENSG00000178057	ebi-a-GCST005647	ALS	NDUFAF3	Simple mode	28	0.0293735	0.0277939	0.299953	-0.0251026	0.0838496	1.02981	0.97521	1.08747
eqtl-a-ENSG00000178057	ebi-a-GCST005647	ALS	NDUFAF3	Weighted mode	28	0.0293735	0.0262263	0.272578	-0.0220301	0.0807771	1.02981	0.978211	1.08413
eqtl-a-ENSG00000180902	ebi-a-GCST005647	ALS	D2HGDH	MR Egger	13	0.393179	0.111065	0.00463192	0.175493	0.610866	1.48168	1.19183	1.84203
eqtl-a-ENSG00000180902	ebi-a-GCST005647	ALS	D2HGDH	Weighted median	13	0.182994	0.0280443	6.79223e-11	0.128027	0.237961	1.20081	1.13658	1.26866
eqtl-a-ENSG00000180902	ebi-a-GCST005647	ALS	D2HGDH	Inverse variance weighted	13	0.152925	0.0218356	2.4972e-12	0.110127	0.195723	1.16524	1.11642	1.21619
eqtl-a-ENSG00000180902	ebi-a-GCST005647	ALS	D2HGDH	Simple mode	13	0.164824	0.0376347	0.000896965	0.09106	0.238588	1.17919	1.09533	1.26946
eqtl-a-ENSG00000180902	ebi-a-GCST005647	ALS	D2HGDH	Weighted mode	13	0.168344	0.0338421	0.000322876	0.102013	0.234674	1.18334	1.1074	1.2645
eqtl-a-ENSG00000184752	ebi-a-GCST005647	ALS	NDUFA12	MR Egger	22	-0.0347728	0.0343379	0.323316	-0.102075	0.0325296	0.965825	0.902962	1.03306
eqtl-a-ENSG00000184752	ebi-a-GCST005647	ALS	NDUFA12	Weighted median	22	-0.0541388	0.0161988	0.000831334	-0.0858884	-0.0223891	0.947301	0.917697	0.97786
eqtl-a-ENSG00000184752	ebi-a-GCST005647	ALS	NDUFA12	Inverse variance weighted	22	-0.0651382	0.0122954	1.17226e-07	-0.0892372	-0.0410392	0.936938	0.914629	0.959791
eqtl-a-ENSG00000184752	ebi-a-GCST005647	ALS	NDUFA12	Simple mode	22	-0.0616017	0.0209136	0.00772381	-0.102592	-0.020611	0.940257	0.902495	0.9796
eqtl-a-ENSG00000184752	ebi-a-GCST005647	ALS	NDUFA12	Weighted mode	22	-0.0418404	0.015812	0.015106	-0.072832	-0.0108488	0.959023	0.929757	0.98921
eqtl-a-ENSG00000184903	ebi-a-GCST005647	ALS	IMMP2L	MR Egger	17	0.0349086	0.0318739	0.290698	-0.0275642	0.0973815	1.03553	0.972812	1.10228
eqtl-a-ENSG00000184903	ebi-a-GCST005647	ALS	IMMP2L	Weighted median	17	0.0224867	0.0154825	0.146393	-0.0078591	0.0528324	1.02274	0.992172	1.05425
eqtl-a-ENSG00000184903	ebi-a-GCST005647	ALS	IMMP2L	Inverse variance weighted	17	0.0252791	0.0125018	0.0431724	0.000775584	0.0497825	1.0256	1.00078	1.05104
eqtl-a-ENSG00000184903	ebi-a-GCST005647	ALS	IMMP2L	Simple mode	17	0.0309895	0.0188699	0.120039	-0.00599554	0.0679746	1.03147	0.994022	1.07034
eqtl-a-ENSG00000184903	ebi-a-GCST005647	ALS	IMMP2L	Weighted mode	17	0.0262451	0.0168669	0.139261	-0.00681395	0.0593041	1.02659	0.993209	1.0611
eqtl-a-ENSG00000197345	ebi-a-GCST005647	ALS	MRPL21	MR Egger	30	0.0364071	0.0227238	0.120343	-0.00813143	0.0809457	1.03708	0.991902	1.08431
eqtl-a-ENSG00000197345	ebi-a-GCST005647	ALS	MRPL21	Weighted median	30	0.000968441	0.0107208	0.928022	-0.0200442	0.0219811	1.00097	0.980155	1.02222
eqtl-a-ENSG00000197345	ebi-a-GCST005647	ALS	MRPL21	Inverse variance weighted	30	-0.0168557	0.00738583	0.0224799	-0.0313319	-0.00237942	0.983286	0.969154	0.997623
eqtl-a-ENSG00000197345	ebi-a-GCST005647	ALS	MRPL21	Simple mode	30	-0.0152583	0.0144546	0.299867	-0.0435893	0.0130728	0.984858	0.957347	1.01316
eqtl-a-ENSG00000197345	ebi-a-GCST005647	ALS	MRPL21	Weighted mode	30	-0.00809477	0.00873413	0.361681	-0.0252137	0.00902412	0.991938	0.975102	1.00906
eqtl-a-ENSG00000241878	ebi-a-GCST005647	ALS	PISD	MR Egger	61	0.0340809	0.0156974	0.0339563	0.00331402	0.0648477	1.03467	1.00332	1.067
eqtl-a-ENSG00000241878	ebi-a-GCST005647	ALS	PISD	Weighted median	61	0.0408429	0.0135463	0.00256932	0.0142921	0.0673937	1.04169	1.01439	1.06972
eqtl-a-ENSG00000241878	ebi-a-GCST005647	ALS	PISD	Inverse variance weighted	61	0.0326658	0.00974029	0.000797454	0.0135748	0.0517567	1.03321	1.01367	1.05312
eqtl-a-ENSG00000241878	ebi-a-GCST005647	ALS	PISD	Simple mode	61	0.0300826	0.0214005	0.164972	-0.0118624	0.0720275	1.03054	0.988208	1.07468
eqtl-a-ENSG00000241878	ebi-a-GCST005647	ALS	PISD	Weighted mode	61	0.0102304	0.0141703	0.473123	-0.0175433	0.0380041	1.01028	0.98261	1.03874
eqtl-a-ENSG00000243927	ebi-a-GCST005647	ALS	MRPS6	MR Egger	14	0.0916508	0.0331575	0.0171483	0.0266621	0.15664	1.09598	1.02702	1.16957
eqtl-a-ENSG00000243927	ebi-a-GCST005647	ALS	MRPS6	Weighted median	14	-0.00463778	0.0175337	0.79139	-0.0390039	0.0297284	0.995373	0.961747	1.03017
eqtl-a-ENSG00000243927	ebi-a-GCST005647	ALS	MRPS6	Inverse variance weighted	14	-0.0338357	0.0163203	0.0381514	-0.0658235	-0.00184786	0.96673	0.936296	0.998154
eqtl-a-ENSG00000243927	ebi-a-GCST005647	ALS	MRPS6	Simple mode	14	-0.154001	0.0365483	0.00101351	-0.225636	-0.0823662	0.857271	0.798009	0.920935
eqtl-a-ENSG00000243927	ebi-a-GCST005647	ALS	MRPS6	Weighted mode	14	-0.00430865	0.0161385	0.793673	-0.03594	0.0273227	0.995701	0.964698	1.0277
eqtl-a-ENSG00000267855	ebi-a-GCST005647	ALS	NDUFA7	MR Egger	16	-0.0739214	0.048391	0.148889	-0.168768	0.0209251	0.928745	0.844705	1.02115
eqtl-a-ENSG00000267855	ebi-a-GCST005647	ALS	NDUFA7	Weighted median	16	-0.0609294	0.022279	0.00624125	-0.104596	-0.0172625	0.94089	0.900688	0.982886
eqtl-a-ENSG00000267855	ebi-a-GCST005647	ALS	NDUFA7	Inverse variance weighted	16	-0.068613	0.0182475	0.000169822	-0.104378	-0.0328479	0.933688	0.900885	0.967686
eqtl-a-ENSG00000267855	ebi-a-GCST005647	ALS	NDUFA7	Simple mode	16	-0.0143598	0.029193	0.629918	-0.0715781	0.0428586	0.985743	0.930924	1.04379
eqtl-a-ENSG00000267855	ebi-a-GCST005647	ALS	NDUFA7	Weighted mode	16	-0.059516	0.0189668	0.00677181	-0.0966909	-0.0223411	0.94222	0.907837	0.977907
eqtl-a-ENSG00000013306	ukb-b-17670	MS	SLC25A39	MR Egger	24	0.00104377	0.000608735	0.100463	-0.00014935	0.00223689	1.00104	0.999851	1.00224
eqtl-a-ENSG00000013306	ukb-b-17670	MS	SLC25A39	Weighted median	24	-0.000425557	0.000330855	0.198362	-0.00107403	0.000222919	0.999575	0.998927	1.00022
eqtl-a-ENSG00000013306	ukb-b-17670	MS	SLC25A39	Inverse variance weighted	24	-0.00103404	0.000264269	9.12226e-05	-0.00155201	-0.000516072	0.998966	0.998449	0.999484
eqtl-a-ENSG00000013306	ukb-b-17670	MS	SLC25A39	Simple mode	24	-0.000394709	0.000695704	0.575971	-0.00175829	0.00096887	0.999605	0.998243	1.00097
eqtl-a-ENSG00000013306	ukb-b-17670	MS	SLC25A39	Weighted mode	24	-0.000219676	0.000347292	0.533273	-0.000900368	0.000461017	0.99978	0.9991	1.00046
eqtl-a-ENSG00000063854	ukb-b-17670	MS	HAGH	MR Egger	12	-0.00238547	0.00124276	0.0838784	-0.00482127	5.03332e-05	0.997617	0.99519	1.00005
eqtl-a-ENSG00000063854	ukb-b-17670	MS	HAGH	Weighted median	12	-0.00163826	0.000318137	2.61104e-07	-0.00226181	-0.00101472	0.998363	0.997741	0.998986
eqtl-a-ENSG00000063854	ukb-b-17670	MS	HAGH	Inverse variance weighted	12	-0.00129204	0.000292394	9.92275e-06	-0.00186514	-0.000718953	0.998709	0.998137	0.999281
eqtl-a-ENSG00000063854	ukb-b-17670	MS	HAGH	Simple mode	12	-0.00166219	0.000450576	0.00356914	-0.00254532	-0.000779062	0.998339	0.997458	0.999221
eqtl-a-ENSG00000063854	ukb-b-17670	MS	HAGH	Weighted mode	12	-0.00164711	0.000359736	0.00079206	-0.0023522	-0.000942031	0.998354	0.997651	0.999058
eqtl-a-ENSG00000100300	ukb-b-17670	MS	TSPO	MR Egger	3	0.000906664	0.000560171	0.352326	-0.000191271	0.0020046	1.00091	0.999809	1.00201
eqtl-a-ENSG00000100300	ukb-b-17670	MS	TSPO	Weighted median	3	0.00070467	0.00035157	0.0450325	1.55923e-05	0.00139375	1.0007	1.00002	1.00139
eqtl-a-ENSG00000100300	ukb-b-17670	MS	TSPO	Inverse variance weighted	3	0.000700794	0.000352759	0.0469659	9.38602e-06	0.0013922	1.0007	1.00001	1.00139
eqtl-a-ENSG00000100300	ukb-b-17670	MS	TSPO	Simple mode	3	0.000171136	0.000626353	0.810308	-0.00105652	0.00139879	1.00017	0.998944	1.0014
eqtl-a-ENSG00000100300	ukb-b-17670	MS	TSPO	Weighted mode	3	0.000751989	0.000377101	0.184304	1.28709e-05	0.00149111	1.00075	1.00001	1.00149
eqtl-a-ENSG00000104835	ukb-b-17670	MS	SARS2	Inverse variance weighted	2	0.000651741	0.000326776	0.0461019	1.12603e-05	0.00129222	1.00065	1.00001	1.00129
eqtl-a-ENSG00000120915	ukb-b-17670	MS	EPHX2	MR Egger	7	0.000307652	0.00111962	0.794476	-0.00188681	0.00250211	1.00031	0.998115	1.00251
eqtl-a-ENSG00000120915	ukb-b-17670	MS	EPHX2	Weighted median	7	-0.0014366	0.000616791	0.0198513	-0.00264551	-0.000227686	0.998564	0.997358	0.999772
eqtl-a-ENSG00000120915	ukb-b-17670	MS	EPHX2	Inverse variance weighted	7	-0.00147096	0.000501792	0.00337413	-0.00245448	-0.000487452	0.99853	0.997549	0.999513
eqtl-a-ENSG00000120915	ukb-b-17670	MS	EPHX2	Simple mode	7	-0.0026246	0.00123696	0.078087	-0.00504904	-0.000200162	0.997379	0.994964	0.9998
eqtl-a-ENSG00000120915	ukb-b-17670	MS	EPHX2	Weighted mode	7	-0.000730166	0.000679015	0.323554	-0.00206104	0.000600703	0.99927	0.997941	1.0006
eqtl-a-ENSG00000160703	ukb-b-17670	MS	NLRX1	MR Egger	6	-0.00559813	0.00305258	0.14059	-0.0115812	0.00038493	0.994418	0.988486	1.00039
eqtl-a-ENSG00000160703	ukb-b-17670	MS	NLRX1	Weighted median	6	0.000972752	0.0006446	0.131279	-0.000290663	0.00223617	1.00097	0.999709	1.00224
eqtl-a-ENSG00000160703	ukb-b-17670	MS	NLRX1	Inverse variance weighted	6	0.00131922	0.000537401	0.0140955	0.000265917	0.00237253	1.00132	1.00027	1.00238
eqtl-a-ENSG00000160703	ukb-b-17670	MS	NLRX1	Simple mode	6	0.000972722	0.000793832	0.275011	-0.000583189	0.00252863	1.00097	0.999417	1.00253
eqtl-a-ENSG00000160703	ukb-b-17670	MS	NLRX1	Weighted mode	6	0.000972722	0.000754361	0.25366	-0.000505826	0.00245127	1.00097	0.999494	1.00245
eqtl-a-ENSG00000171552	ukb-b-17670	MS	BCL2L1	MR Egger	15	-0.00469386	0.00146559	0.00693133	-0.00756642	-0.00182131	0.995317	0.992462	0.99818
eqtl-a-ENSG00000171552	ukb-b-17670	MS	BCL2L1	Weighted median	15	-0.00211033	0.000394882	9.08164e-08	-0.0028843	-0.00133636	0.997892	0.99712	0.998665
eqtl-a-ENSG00000171552	ukb-b-17670	MS	BCL2L1	Inverse variance weighted	15	-0.00148662	0.000289415	2.79674e-07	-0.00205388	-0.000919371	0.998514	0.997948	0.999081
eqtl-a-ENSG00000171552	ukb-b-17670	MS	BCL2L1	Simple mode	15	-0.000252604	0.000653889	0.705075	-0.00153423	0.00102902	0.999747	0.998467	1.00103
eqtl-a-ENSG00000171552	ukb-b-17670	MS	BCL2L1	Weighted mode	15	-0.00211331	0.000505865	0.000930169	-0.00310481	-0.00112182	0.997889	0.9969	0.998879
eqtl-a-ENSG00000178694	ukb-b-17670	MS	NSUN3	MR Egger	19	0.00439156	0.00144372	0.00736667	0.00156187	0.00722126	1.0044	1.00156	1.00725
eqtl-a-ENSG00000178694	ukb-b-17670	MS	NSUN3	Weighted median	19	0.0024849	0.000422669	4.12569e-09	0.00165647	0.00331334	1.00249	1.00166	1.00332
eqtl-a-ENSG00000178694	ukb-b-17670	MS	NSUN3	Inverse variance weighted	19	0.00182073	0.000321052	1.41843e-08	0.00119147	0.00244999	1.00182	1.00119	1.00245
eqtl-a-ENSG00000178694	ukb-b-17670	MS	NSUN3	Simple mode	19	0.00251077	0.000695154	0.00199409	0.00114827	0.00387327	1.00251	1.00115	1.00388
eqtl-a-ENSG00000178694	ukb-b-17670	MS	NSUN3	Weighted mode	19	0.00248532	0.000567488	0.000361478	0.00137305	0.0035976	1.00249	1.00137	1.0036
eqtl-a-ENSG00000178952	ukb-b-17670	MS	TUFM	MR Egger	3	-0.000357878	0.00027554	0.417708	-0.000897937	0.000182181	0.999642	0.999102	1.00018
eqtl-a-ENSG00000178952	ukb-b-17670	MS	TUFM	Weighted median	3	-0.000443676	0.00019182	0.0207234	-0.000819643	-6.77096e-05	0.999556	0.999181	0.999932
eqtl-a-ENSG00000178952	ukb-b-17670	MS	TUFM	Inverse variance weighted	3	-0.000465134	0.000189699	0.0142082	-0.000836944	-9.33235e-05	0.999535	0.999163	0.999907
eqtl-a-ENSG00000178952	ukb-b-17670	MS	TUFM	Simple mode	3	-0.000481136	0.000444856	0.392516	-0.00135305	0.000390782	0.999519	0.998648	1.00039
eqtl-a-ENSG00000178952	ukb-b-17670	MS	TUFM	Weighted mode	3	-0.000441491	0.00020508	0.164212	-0.000843448	-3.95334e-05	0.999559	0.999157	0.99996
eqtl-a-ENSG00000107959	ieu-b-7	PD	PITRM1	MR Egger	4	0.31704	0.244845	0.3247	-0.162855	0.796936	1.37306	0.849714	2.21873
eqtl-a-ENSG00000107959	ieu-b-7	PD	PITRM1	Weighted median	4	0.0809556	0.0366602	0.0272255	0.00910161	0.15281	1.08432	1.00914	1.1651
eqtl-a-ENSG00000107959	ieu-b-7	PD	PITRM1	Inverse variance weighted	4	0.0740461	0.033266	0.0260224	0.00884468	0.139248	1.07686	1.00888	1.14941
eqtl-a-ENSG00000107959	ieu-b-7	PD	PITRM1	Simple mode	4	0.146435	0.0712472	0.132089	0.0067905	0.28608	1.1577	1.00681	1.3312
eqtl-a-ENSG00000107959	ieu-b-7	PD	PITRM1	Weighted mode	4	0.0258785	0.0403996	0.567377	-0.0533047	0.105062	1.02622	0.948091	1.11078
eqtl-a-ENSG00000114054	ieu-b-7	PD	PCCB	MR Egger	5	0.30663	0.459551	0.552355	-0.594089	1.20735	1.35884	0.552065	3.34461
eqtl-a-ENSG00000114054	ieu-b-7	PD	PCCB	Weighted median	5	0.0855025	0.0374781	0.022525	0.0120454	0.15896	1.08926	1.01212	1.17229
eqtl-a-ENSG00000114054	ieu-b-7	PD	PCCB	Inverse variance weighted	5	0.0803329	0.0328477	0.0144603	0.0159515	0.144714	1.08365	1.01608	1.15571
eqtl-a-ENSG00000114054	ieu-b-7	PD	PCCB	Simple mode	5	0.0886757	0.0491693	0.145648	-0.00769605	0.185047	1.09273	0.992333	1.20328
eqtl-a-ENSG00000114054	ieu-b-7	PD	PCCB	Weighted mode	5	0.0783658	0.0441166	0.150325	-0.00810274	0.164834	1.08152	0.99193	1.1792
eqtl-a-ENSG00000114956	ieu-b-7	PD	DGUOK	MR Egger	4	-0.0881484	0.358494	0.828703	-0.790797	0.6145	0.915625	0.453483	1.84873
eqtl-a-ENSG00000114956	ieu-b-7	PD	DGUOK	Weighted median	4	-0.157063	0.0562393	0.00522603	-0.267292	-0.0468339	0.85465	0.76545	0.954246
eqtl-a-ENSG00000114956	ieu-b-7	PD	DGUOK	Inverse variance weighted	4	-0.162823	0.0512631	0.00149208	-0.263298	-0.0623471	0.849742	0.768512	0.939557
eqtl-a-ENSG00000114956	ieu-b-7	PD	DGUOK	Simple mode	4	-0.146754	0.0739858	0.14157	-0.291766	-0.00174152	0.863507	0.746943	0.99826
eqtl-a-ENSG00000114956	ieu-b-7	PD	DGUOK	Weighted mode	4	-0.156371	0.0589369	0.0767843	-0.271887	-0.0408543	0.855242	0.76194	0.959969
eqtl-a-ENSG00000127838	ieu-b-7	PD	PNKD	MR Egger	23	0.0527596	0.0491243	0.295009	-0.0435241	0.149043	1.05418	0.957409	1.16072
eqtl-a-ENSG00000127838	ieu-b-7	PD	PNKD	Weighted median	23	0.0744678	0.040478	0.0658112	-0.0048692	0.153805	1.07731	0.995143	1.16626
eqtl-a-ENSG00000127838	ieu-b-7	PD	PNKD	Inverse variance weighted	23	0.0841898	0.0302513	0.0053857	0.0248972	0.143482	1.08784	1.02521	1.15429
eqtl-a-ENSG00000127838	ieu-b-7	PD	PNKD	Simple mode	23	0.126223	0.0654353	0.0667332	-0.00202976	0.254477	1.13454	0.997972	1.28979
eqtl-a-ENSG00000127838	ieu-b-7	PD	PNKD	Weighted mode	23	0.0927427	0.0471369	0.0618577	0.000354377	0.185131	1.09718	1.00035	1.20338
eqtl-a-ENSG00000132906	ieu-b-7	PD	CASP9	MR Egger	3	-0.165084	0.100614	0.348457	-0.362288	0.0321195	0.847822	0.696082	1.03264
eqtl-a-ENSG00000132906	ieu-b-7	PD	CASP9	Weighted median	3	-0.0852838	0.0384026	0.0263658	-0.160553	-0.0100147	0.918252	0.851673	0.990035
eqtl-a-ENSG00000132906	ieu-b-7	PD	CASP9	Inverse variance weighted	3	-0.0788982	0.0394265	0.0453769	-0.156174	-0.00162217	0.924134	0.85541	0.998379
eqtl-a-ENSG00000132906	ieu-b-7	PD	CASP9	Simple mode	3	-0.0624279	0.0762373	0.498914	-0.211853	0.0869971	0.939481	0.809084	1.09089
eqtl-a-ENSG00000132906	ieu-b-7	PD	CASP9	Weighted mode	3	-0.0895389	0.0421884	0.167825	-0.172228	-0.00684958	0.914353	0.841787	0.993174
eqtl-a-ENSG00000147853	ieu-b-7	PD	AK3	MR Egger	5	0.222409	0.118896	0.158156	-0.0106264	0.455444	1.24908	0.98943	1.57687
eqtl-a-ENSG00000147853	ieu-b-7	PD	AK3	Weighted median	5	0.164094	0.0504727	0.00114937	0.065168	0.263021	1.17833	1.06734	1.30085
eqtl-a-ENSG00000147853	ieu-b-7	PD	AK3	Inverse variance weighted	5	0.142325	0.0455837	0.00179457	0.0529809	0.231669	1.15295	1.05441	1.2607
eqtl-a-ENSG00000147853	ieu-b-7	PD	AK3	Simple mode	5	0.0912145	0.0769521	0.30149	-0.0596116	0.242041	1.0955	0.94213	1.27385
eqtl-a-ENSG00000147853	ieu-b-7	PD	AK3	Weighted mode	5	0.152275	0.0485793	0.035031	0.0570592	0.24749	1.16448	1.05872	1.28081
eqtl-a-ENSG00000176720	ieu-b-7	PD	BOK	MR Egger	3	0.158284	0.0870595	0.32013	-0.0123525	0.328921	1.1715	0.987723	1.38947
eqtl-a-ENSG00000176720	ieu-b-7	PD	BOK	Weighted median	3	0.113816	0.0436531	0.00912642	0.0282559	0.199376	1.12055	1.02866	1.22064
eqtl-a-ENSG00000176720	ieu-b-7	PD	BOK	Inverse variance weighted	3	0.110888	0.0444381	0.0125838	0.0237894	0.197987	1.11727	1.02407	1.21895
eqtl-a-ENSG00000176720	ieu-b-7	PD	BOK	Simple mode	3	0.0526291	0.0837641	0.59399	-0.111549	0.216807	1.05404	0.894448	1.2421
eqtl-a-ENSG00000176720	ieu-b-7	PD	BOK	Weighted mode	3	0.122004	0.0514936	0.141332	0.0210763	0.222931	1.12976	1.0213	1.24973
eqtl-a-ENSG00000177646	ieu-b-7	PD	ACAD9	Inverse variance weighted	2	0.152133	0.0669515	0.023069	0.0209083	0.283358	1.16432	1.02113	1.32758
eqtl-a-ENSG00000182362	ieu-b-7	PD	YBEY	MR Egger	9	0.0786431	0.0760499	0.335488	-0.0704147	0.227701	1.08182	0.932007	1.25571
eqtl-a-ENSG00000182362	ieu-b-7	PD	YBEY	Weighted median	9	0.0650575	0.0317863	0.0406861	0.00275633	0.127359	1.06722	1.00276	1.13582
eqtl-a-ENSG00000182362	ieu-b-7	PD	YBEY	Inverse variance weighted	9	0.061997	0.0288989	0.0319285	0.00535511	0.118639	1.06396	1.00537	1.12596
eqtl-a-ENSG00000182362	ieu-b-7	PD	YBEY	Simple mode	9	0.0607121	0.0683264	0.400167	-0.0732076	0.194632	1.06259	0.929408	1.21486
eqtl-a-ENSG00000182362	ieu-b-7	PD	YBEY	Weighted mode	9	0.0667264	0.0317953	0.0690851	0.00440763	0.129045	1.069	1.00442	1.13774

## Sheet: Table S6 Sensitivity
Supplementary Table S6.​​ Sensitivity Analysis in Mendelian Randomization
Heterogeneity									Pleiotropy
id.exposure	id.outcome	outcome	exposure	method	Q	Q_df	Q_pval		id.exposure	id.outcome	outcome	exposure	egger_intercept	se	pval
eqtl-a-ENSG00000087157	ebi-a-GCST90027158	AD	PGS1	MR Egger	0.368588	13	1		eqtl-a-ENSG00000087157	ebi-a-GCST90027158	AD	PGS1	-0.00413457	0.00559433	0.473002
eqtl-a-ENSG00000087157	ebi-a-GCST90027158	AD	PGS1	Inverse variance weighted	0.914804	14	0.999999		eqtl-a-ENSG00000121897	ebi-a-GCST90027158	AD	LIAS	0.000134018	0.00577644	0.981842
eqtl-a-ENSG00000121897	ebi-a-GCST90027158	AD	LIAS	MR Egger	8.75388	13	0.791268		eqtl-a-ENSG00000137513	ebi-a-GCST90027158	AD	NARS2	-0.0200387	0.00643587	0.00822866
eqtl-a-ENSG00000121897	ebi-a-GCST90027158	AD	LIAS	Inverse variance weighted	8.75441	14	0.846454		eqtl-a-ENSG00000140374	ebi-a-GCST90027158	AD	ETFA	-0.0127259	0.00386186	0.00402291
eqtl-a-ENSG00000137513	ebi-a-GCST90027158	AD	NARS2	MR Egger	1.1921	13	0.999989		eqtl-a-ENSG00000141447	ebi-a-GCST90027158	AD	OSBPL1A	-0.00221345	0.00379072	0.563249
eqtl-a-ENSG00000137513	ebi-a-GCST90027158	AD	NARS2	Inverse variance weighted	10.8865	14	0.694925		eqtl-a-ENSG00000148450	ebi-a-GCST90027158	AD	MSRB2	-0.0111303	0.00216331	2.82806e-06
eqtl-a-ENSG00000140374	ebi-a-GCST90027158	AD	ETFA	MR Egger	3.2141	18	0.999953		eqtl-a-ENSG00000152234	ebi-a-GCST90027158	AD	ATP5F1A	0.000473353	0.0101202	0.963405
eqtl-a-ENSG00000140374	ebi-a-GCST90027158	AD	ETFA	Inverse variance weighted	14.073	19	0.779417		eqtl-a-ENSG00000152256	ebi-a-GCST90027158	AD	PDK1	-0.0125945	0.0064047	0.0648608
eqtl-a-ENSG00000141447	ebi-a-GCST90027158	AD	OSBPL1A	MR Egger	16.0872	33	0.994145		eqtl-a-ENSG00000184983	ebi-a-GCST90027158	AD	NDUFA6	-0.00426962	0.0032784	0.205688
eqtl-a-ENSG00000141447	ebi-a-GCST90027158	AD	OSBPL1A	Inverse variance weighted	16.4281	34	0.995207		eqtl-a-ENSG00000204316	ebi-a-GCST90027158	AD	MRPL38	-0.0160406	0.0139242	0.261156
eqtl-a-ENSG00000148450	ebi-a-GCST90027158	AD	MSRB2	MR Egger	16.218	63	1
eqtl-a-ENSG00000148450	ebi-a-GCST90027158	AD	MSRB2	Inverse variance weighted	42.6894	64	0.981472
eqtl-a-ENSG00000152234	ebi-a-GCST90027158	AD	ATP5F1A	MR Egger	1.57461	13	0.999943
eqtl-a-ENSG00000152234	ebi-a-GCST90027158	AD	ATP5F1A	Inverse variance weighted	1.57679	14	0.999981
eqtl-a-ENSG00000152256	ebi-a-GCST90027158	AD	PDK1	MR Egger	7.88508	18	0.980298
eqtl-a-ENSG00000152256	ebi-a-GCST90027158	AD	PDK1	Inverse variance weighted	11.752	19	0.895951
eqtl-a-ENSG00000184983	ebi-a-GCST90027158	AD	NDUFA6	MR Egger	14.2569	23	0.919278
eqtl-a-ENSG00000184983	ebi-a-GCST90027158	AD	NDUFA6	Inverse variance weighted	15.953	24	0.889765
eqtl-a-ENSG00000204316	ebi-a-GCST90027158	AD	MRPL38	MR Egger	21.4467	23	0.553829
eqtl-a-ENSG00000204316	ebi-a-GCST90027158	AD	MRPL38	Inverse variance weighted	22.7738	24	0.533183
id.exposure	id.outcome	outcome	exposure	method	Q	Q_df	Q_pval		id.exposure	id.outcome	outcome	exposure	egger_intercept	se	pval
eqtl-a-ENSG00000002549	ebi-a-GCST005647	ALS	LAP3	MR Egger	149.006	178	0.944444		eqtl-a-ENSG00000002549	ebi-a-GCST005647	ALS	LAP3	0.0121881	0.00215994	6.48753e-08
eqtl-a-ENSG00000002549	ebi-a-GCST005647	ALS	LAP3	Inverse variance weighted	180.847	179	0.447288		eqtl-a-ENSG00000004799	ebi-a-GCST005647	ALS	PDK4	0.0084131	0.0106929	0.43305
eqtl-a-ENSG00000004799	ebi-a-GCST005647	ALS	PDK4	MR Egger	44.3214	113	1		eqtl-a-ENSG00000011295	ebi-a-GCST005647	ALS	TTC19	-0.0692218	0.00976251	1.85532e-08
eqtl-a-ENSG00000004799	ebi-a-GCST005647	ALS	PDK4	Inverse variance weighted	44.9404	114	1		eqtl-a-ENSG00000037474	ebi-a-GCST005647	ALS	NSUN2	-0.00581469	0.00397488	0.145779
eqtl-a-ENSG00000011295	ebi-a-GCST005647	ALS	TTC19	MR Egger	7.92312e-29	38	1		eqtl-a-ENSG00000043514	ebi-a-GCST005647	ALS	TRIT1	0.122358	0.0258743	1.48521e-05
eqtl-a-ENSG00000011295	ebi-a-GCST005647	ALS	TTC19	Inverse variance weighted	50.2762	39	0.106572		eqtl-a-ENSG00000053371	ebi-a-GCST005647	ALS	AKR7A2	-0.00743326	0.00384062	0.0561479
eqtl-a-ENSG00000037474	ebi-a-GCST005647	ALS	NSUN2	MR Egger	165.535	138	0.0550236		eqtl-a-ENSG00000060762	ebi-a-GCST005647	ALS	MPC1	-0.000847797	0.0043908	0.847364
eqtl-a-ENSG00000037474	ebi-a-GCST005647	ALS	NSUN2	Inverse variance weighted	168.102	139	0.0468727		eqtl-a-ENSG00000064012	ebi-a-GCST005647	ALS	CASP8	0.00231225	0.00412517	0.576632
eqtl-a-ENSG00000043514	ebi-a-GCST005647	ALS	TRIT1	MR Egger	10.2873	58	1		eqtl-a-ENSG00000066926	ebi-a-GCST005647	ALS	FECH	-0.0138329	0.00138279	1.52141e-20
eqtl-a-ENSG00000043514	ebi-a-GCST005647	ALS	TRIT1	Inverse variance weighted	32.6502	59	0.997892		eqtl-a-ENSG00000072778	ebi-a-GCST005647	ALS	ACADVL	0.00313249	0.00580861	0.590801
eqtl-a-ENSG00000053371	ebi-a-GCST005647	ALS	AKR7A2	MR Egger	21.1526	88	1		eqtl-a-ENSG00000076555	ebi-a-GCST005647	ALS	ACACB	0.0161832	0.00322495	2.694e-06
eqtl-a-ENSG00000053371	ebi-a-GCST005647	ALS	AKR7A2	Inverse variance weighted	24.8986	89	1		eqtl-a-ENSG00000078618	ebi-a-GCST005647	ALS	NRDC	0.0179373	0.008213	0.0313473
eqtl-a-ENSG00000060762	ebi-a-GCST005647	ALS	MPC1	MR Egger	11.3215	83	1		eqtl-a-ENSG00000084092	ebi-a-GCST005647	ALS	NOA1	-0.0383878	0.00435237	2.63125e-12
eqtl-a-ENSG00000060762	ebi-a-GCST005647	ALS	MPC1	Inverse variance weighted	11.3587	84	1		eqtl-a-ENSG00000087157	ebi-a-GCST005647	ALS	PGS1	0.0183295	0.00460716	0.000142107
eqtl-a-ENSG00000064012	ebi-a-GCST005647	ALS	CASP8	MR Egger	73.5092	83	0.762527		eqtl-a-ENSG00000088766	ebi-a-GCST005647	ALS	CRLS1	0.00222312	0.0023612	0.34783
eqtl-a-ENSG00000064012	ebi-a-GCST005647	ALS	CASP8	Inverse variance weighted	73.8234	84	0.778547		eqtl-a-ENSG00000090263	ebi-a-GCST005647	ALS	MRPS33	-0.0345887	0.00260576	8.33858e-25
eqtl-a-ENSG00000066926	ebi-a-GCST005647	ALS	FECH	MR Egger	318.542	303	0.25854		eqtl-a-ENSG00000090266	ebi-a-GCST005647	ALS	NDUFB2	0.00942143	0.0191011	0.623558
eqtl-a-ENSG00000066926	ebi-a-GCST005647	ALS	FECH	Inverse variance weighted	423.748	304	6.48711e-06		eqtl-a-ENSG00000099940	ebi-a-GCST005647	ALS	SNAP29	-0.00507449	0.00319936	0.116763
eqtl-a-ENSG00000072778	ebi-a-GCST005647	ALS	ACADVL	MR Egger	96.3447	108	0.781631		eqtl-a-ENSG00000099968	ebi-a-GCST005647	ALS	BCL2L13	0.0132141	0.00371151	0.000616217
eqtl-a-ENSG00000072778	ebi-a-GCST005647	ALS	ACADVL	Inverse variance weighted	96.6355	109	0.795529		eqtl-a-ENSG00000100243	ebi-a-GCST005647	ALS	CYB5R3	0.00230766	0.00161116	0.153143
eqtl-a-ENSG00000076555	ebi-a-GCST005647	ALS	ACACB	MR Egger	71.8129	88	0.894914		eqtl-a-ENSG00000100347	ebi-a-GCST005647	ALS	SAMM50	-0.00403774	0.00467386	0.390293
eqtl-a-ENSG00000076555	ebi-a-GCST005647	ALS	ACACB	Inverse variance weighted	96.9945	89	0.263761		eqtl-a-ENSG00000103121	ebi-a-GCST005647	ALS	CMC2	0.0228616	0.00620028	0.000417235
eqtl-a-ENSG00000078618	ebi-a-GCST005647	ALS	NRDC	MR Egger	74.5329	98	0.962776		eqtl-a-ENSG00000105379	ebi-a-GCST005647	ALS	ETFB	-0.00794721	0.0107036	0.460792
eqtl-a-ENSG00000078618	ebi-a-GCST005647	ALS	NRDC	Inverse variance weighted	79.3028	99	0.927435		eqtl-a-ENSG00000110074	ebi-a-GCST005647	ALS	FOXRED1	-0.0171211	0.00370795	9.6319e-06
eqtl-a-ENSG00000084092	ebi-a-GCST005647	ALS	NOA1	MR Egger	0.0435613	58	1		eqtl-a-ENSG00000110717	ebi-a-GCST005647	ALS	NDUFS8	0.160697	0.0263037	3.67846e-08
eqtl-a-ENSG00000084092	ebi-a-GCST005647	ALS	NOA1	Inverse variance weighted	77.8353	59	0.0507564		eqtl-a-ENSG00000111666	ebi-a-GCST005647	ALS	CHPT1	0.00442319	0.00212519	0.0387964
eqtl-a-ENSG00000087157	ebi-a-GCST005647	ALS	PGS1	MR Egger	38.2021	88	0.999999		eqtl-a-ENSG00000117054	ebi-a-GCST005647	ALS	ACADM	-0.0067762	0.00310946	0.0319867
eqtl-a-ENSG00000087157	ebi-a-GCST005647	ALS	PGS1	Inverse variance weighted	54.0303	89	0.998745		eqtl-a-ENSG00000117592	ebi-a-GCST005647	ALS	PRDX6	0.0131661	0.00159474	4.70667e-15
eqtl-a-ENSG00000088766	ebi-a-GCST005647	ALS	CRLS1	MR Egger	2.37039	163	1		eqtl-a-ENSG00000124279	ebi-a-GCST005647	ALS	FASTKD3	-0.0981736	0.0305491	0.00214177
eqtl-a-ENSG00000088766	ebi-a-GCST005647	ALS	CRLS1	Inverse variance weighted	3.25685	164	1		eqtl-a-ENSG00000125445	ebi-a-GCST005647	ALS	MRPS7	0.0146626	0.00398691	0.000430674
eqtl-a-ENSG00000090263	ebi-a-GCST005647	ALS	MRPS33	MR Egger	98.186	113	0.838235		eqtl-a-ENSG00000125871	ebi-a-GCST005647	ALS	MGME1	0.0323753	0.0112269	0.00525821
eqtl-a-ENSG00000090263	ebi-a-GCST005647	ALS	MRPS33	Inverse variance weighted	274.383	114	3.02806e-15		eqtl-a-ENSG00000127838	ebi-a-GCST005647	ALS	PNKD	0.0122009	0.00145603	6.57014e-16
eqtl-a-ENSG00000090266	ebi-a-GCST005647	ALS	NDUFB2	MR Egger	2.65561	63	1		eqtl-a-ENSG00000128951	ebi-a-GCST005647	ALS	DUT	0.126899	0.0196122	4.51697e-09
eqtl-a-ENSG00000090266	ebi-a-GCST005647	ALS	NDUFB2	Inverse variance weighted	2.8989	64	1		eqtl-a-ENSG00000130414	ebi-a-GCST005647	ALS	NDUFA10	0.0330678	0.00627079	2.07099e-06
eqtl-a-ENSG00000099940	ebi-a-GCST005647	ALS	SNAP29	MR Egger	4.53434	78	1		eqtl-a-ENSG00000131143	ebi-a-GCST005647	ALS	COX4I1	-0.0491842	0.00307641	4.64454e-29
eqtl-a-ENSG00000099940	ebi-a-GCST005647	ALS	SNAP29	Inverse variance weighted	7.05004	79	1		eqtl-a-ENSG00000132305	ebi-a-GCST005647	ALS	IMMT	0.0180643	0.00710068	0.0125206
eqtl-a-ENSG00000099968	ebi-a-GCST005647	ALS	BCL2L13	MR Egger	4.81576	83	1		eqtl-a-ENSG00000132906	ebi-a-GCST005647	ALS	CASP9	-0.0297737	0.00593113	5.22763e-06
eqtl-a-ENSG00000099968	ebi-a-GCST005647	ALS	BCL2L13	Inverse variance weighted	17.4915	84	1		eqtl-a-ENSG00000134809	ebi-a-GCST005647	ALS	TIMM10	0.0331062	0.017993	0.0688019
eqtl-a-ENSG00000100243	ebi-a-GCST005647	ALS	CYB5R3	MR Egger	93.315	288	1		eqtl-a-ENSG00000135241	ebi-a-GCST005647	ALS	PNPLA8	0.0499606	0.00886643	5.40634e-07
eqtl-a-ENSG00000100243	ebi-a-GCST005647	ALS	CYB5R3	Inverse variance weighted	95.3665	289	1		eqtl-a-ENSG00000135972	ebi-a-GCST005647	ALS	MRPS9	-0.00791077	0.00342436	0.0244583
eqtl-a-ENSG00000100347	ebi-a-GCST005647	ALS	SAMM50	MR Egger	21.7185	78	1		eqtl-a-ENSG00000138095	ebi-a-GCST005647	ALS	LRPPRC	0.0382298	0.0247206	0.130279
eqtl-a-ENSG00000100347	ebi-a-GCST005647	ALS	SAMM50	Inverse variance weighted	22.4648	79	1		eqtl-a-ENSG00000144040	ebi-a-GCST005647	ALS	SFXN5	-0.00351511	0.00753154	0.642311
eqtl-a-ENSG00000103121	ebi-a-GCST005647	ALS	CMC2	MR Egger	37.5247	78	0.999971		eqtl-a-ENSG00000145439	ebi-a-GCST005647	ALS	CBR4	0.021789	0.00349008	2.08312e-08
eqtl-a-ENSG00000103121	ebi-a-GCST005647	ALS	CMC2	Inverse variance weighted	51.1201	79	0.993719		eqtl-a-ENSG00000147454	ebi-a-GCST005647	ALS	SLC25A37	0.00429743	0.00168737	0.0115605
eqtl-a-ENSG00000105379	ebi-a-GCST005647	ALS	ETFB	MR Egger	1.18365	58	1		eqtl-a-ENSG00000151729	ebi-a-GCST005647	ALS	SLC25A4	0.042884	0.00513286	8.70782e-13
eqtl-a-ENSG00000105379	ebi-a-GCST005647	ALS	ETFB	Inverse variance weighted	1.73493	59	1		eqtl-a-ENSG00000152256	ebi-a-GCST005647	ALS	PDK1	0.00385199	0.00528223	0.46791
eqtl-a-ENSG00000110074	ebi-a-GCST005647	ALS	FOXRED1	MR Egger	55.4267	123	1		eqtl-a-ENSG00000157379	ebi-a-GCST005647	ALS	DHRS1	-0.0279868	0.00395814	7.01789e-11
eqtl-a-ENSG00000110074	ebi-a-GCST005647	ALS	FOXRED1	Inverse variance weighted	76.7471	124	0.999724		eqtl-a-ENSG00000158882	ebi-a-GCST005647	ALS	TOMM40L	-0.0235469	0.00800149	0.00415768
eqtl-a-ENSG00000110717	ebi-a-GCST005647	ALS	NDUFS8	MR Egger	7.78879	78	1		eqtl-a-ENSG00000160703	ebi-a-GCST005647	ALS	NLRX1	0.00707559	0.00412614	0.0884024
eqtl-a-ENSG00000110717	ebi-a-GCST005647	ALS	NDUFS8	Inverse variance weighted	45.1123	79	0.999227		eqtl-a-ENSG00000160785	ebi-a-GCST005647	ALS	SLC25A44	-0.0069724	0.00357455	0.0527727
eqtl-a-ENSG00000111666	ebi-a-GCST005647	ALS	CHPT1	MR Egger	75.9287	183	1		eqtl-a-ENSG00000167136	ebi-a-GCST005647	ALS	ENDOG	0.0129494	0.0130888	0.324925
eqtl-a-ENSG00000111666	ebi-a-GCST005647	ALS	CHPT1	Inverse variance weighted	80.2606	184	1		eqtl-a-ENSG00000167264	ebi-a-GCST005647	ALS	DUS2	0.0118231	0.00280035	3.25043e-05
eqtl-a-ENSG00000117054	ebi-a-GCST005647	ALS	ACADM	MR Egger	10.8111	88	1		eqtl-a-ENSG00000171109	ebi-a-GCST005647	ALS	MFN1	0.0100071	0.00351683	0.00585508
eqtl-a-ENSG00000117054	ebi-a-GCST005647	ALS	ACADM	Inverse variance weighted	15.5601	89	1		eqtl-a-ENSG00000171552	ebi-a-GCST005647	ALS	BCL2L1	-0.0313642	0.00527148	9.77405e-09
eqtl-a-ENSG00000117592	ebi-a-GCST005647	ALS	PRDX6	MR Egger	142.246	303	1		eqtl-a-ENSG00000171791	ebi-a-GCST005647	ALS	BCL2	0.052855	0.0127969	8.59376e-05
eqtl-a-ENSG00000117592	ebi-a-GCST005647	ALS	PRDX6	Inverse variance weighted	210.406	304	0.999989		eqtl-a-ENSG00000173085	ebi-a-GCST005647	ALS	COQ2	0.00778641	0.00369705	0.039533
eqtl-a-ENSG00000124279	ebi-a-GCST005647	ALS	FASTKD3	MR Egger	2.43627	58	1		eqtl-a-ENSG00000175606	ebi-a-GCST005647	ALS	TMEM70	-0.0197771	0.00941137	0.0399603
eqtl-a-ENSG00000124279	ebi-a-GCST005647	ALS	FASTKD3	Inverse variance weighted	12.7637	59	1		eqtl-a-ENSG00000177370	ebi-a-GCST005647	ALS	TIMM22	0.00292063	0.00318027	0.360806
eqtl-a-ENSG00000125445	ebi-a-GCST005647	ALS	MRPS7	MR Egger	11.7938	78	1		eqtl-a-ENSG00000177646	ebi-a-GCST005647	ALS	ACAD9	-0.0699776	0.0099553	1.7776e-09
eqtl-a-ENSG00000125445	ebi-a-GCST005647	ALS	MRPS7	Inverse variance weighted	25.3192	79	1		eqtl-a-ENSG00000178057	ebi-a-GCST005647	ALS	NDUFAF3	0.0118866	0.0036293	0.0013352
eqtl-a-ENSG00000125871	ebi-a-GCST005647	ALS	MGME1	MR Egger	15.5923	68	1		eqtl-a-ENSG00000180902	ebi-a-GCST005647	ALS	D2HGDH	-0.057373	0.0116297	6.2156e-06
eqtl-a-ENSG00000125871	ebi-a-GCST005647	ALS	MGME1	Inverse variance weighted	23.9081	69	1		eqtl-a-ENSG00000184752	ebi-a-GCST005647	ALS	NDUFA12	-0.0108335	0.00511545	0.0364861
eqtl-a-ENSG00000127838	ebi-a-GCST005647	ALS	PNKD	MR Egger	152.424	458	1		eqtl-a-ENSG00000184903	ebi-a-GCST005647	ALS	IMMP2L	-0.00322679	0.00439378	0.464776
eqtl-a-ENSG00000127838	ebi-a-GCST005647	ALS	PNKD	Inverse variance weighted	222.642	459	1		eqtl-a-ENSG00000197345	ebi-a-GCST005647	ALS	MRPL21	-0.0292577	0.00527919	1.33352e-07
eqtl-a-ENSG00000128951	ebi-a-GCST005647	ALS	DUT	MR Egger	31.6484	93	1		eqtl-a-ENSG00000241878	ebi-a-GCST005647	ALS	PISD	-0.000504355	0.00196212	0.797318
eqtl-a-ENSG00000128951	ebi-a-GCST005647	ALS	DUT	Inverse variance weighted	73.5148	94	0.941709		eqtl-a-ENSG00000243927	ebi-a-GCST005647	ALS	MRPS6	-0.0376971	0.00403764	8.36653e-14
eqtl-a-ENSG00000130414	ebi-a-GCST005647	ALS	NDUFA10	MR Egger	5.54678	58	1		eqtl-a-ENSG00000267855	ebi-a-GCST005647	ALS	NDUFA7	0.00200675	0.00713945	0.779394
eqtl-a-ENSG00000130414	ebi-a-GCST005647	ALS	NDUFA10	Inverse variance weighted	33.3545	59	0.997156
eqtl-a-ENSG00000131143	ebi-a-GCST005647	ALS	COX4I1	MR Egger	19.6071	98	1
eqtl-a-ENSG00000131143	ebi-a-GCST005647	ALS	COX4I1	Inverse variance weighted	275.208	99	1.62617e-18
eqtl-a-ENSG00000132305	ebi-a-GCST005647	ALS	IMMT	MR Egger	15.6732	98	1
eqtl-a-ENSG00000132305	ebi-a-GCST005647	ALS	IMMT	Inverse variance weighted	22.1453	99	1
eqtl-a-ENSG00000132906	ebi-a-GCST005647	ALS	CASP9	MR Egger	0.164482	58	1
eqtl-a-ENSG00000132906	ebi-a-GCST005647	ALS	CASP9	Inverse variance weighted	25.3639	59	0.999962
eqtl-a-ENSG00000134809	ebi-a-GCST005647	ALS	TIMM10	MR Egger	75.9074	98	0.9522
eqtl-a-ENSG00000134809	ebi-a-GCST005647	ALS	TIMM10	Inverse variance weighted	79.2928	99	0.927549
eqtl-a-ENSG00000135241	ebi-a-GCST005647	ALS	PNPLA8	MR Egger	37.4161	58	0.983659
eqtl-a-ENSG00000135241	ebi-a-GCST005647	ALS	PNPLA8	Inverse variance weighted	69.167	59	0.171665
eqtl-a-ENSG00000135972	ebi-a-GCST005647	ALS	MRPS9	MR Egger	1.6811	58	1
eqtl-a-ENSG00000135972	ebi-a-GCST005647	ALS	MRPS9	Inverse variance weighted	7.01787	59	1
eqtl-a-ENSG00000138095	ebi-a-GCST005647	ALS	LRPPRC	MR Egger	1.64182e-29	38	1
eqtl-a-ENSG00000138095	ebi-a-GCST005647	ALS	LRPPRC	Inverse variance weighted	2.39158	39	1
eqtl-a-ENSG00000144040	ebi-a-GCST005647	ALS	SFXN5	MR Egger	7.25978	63	1
eqtl-a-ENSG00000144040	ebi-a-GCST005647	ALS	SFXN5	Inverse variance weighted	7.4776	64	1
eqtl-a-ENSG00000145439	ebi-a-GCST005647	ALS	CBR4	MR Egger	88.5938	78	0.193412
eqtl-a-ENSG00000145439	ebi-a-GCST005647	ALS	CBR4	Inverse variance weighted	132.864	79	0.00014316
eqtl-a-ENSG00000147454	ebi-a-GCST005647	ALS	SLC25A37	MR Egger	174.158	218	0.987031
eqtl-a-ENSG00000147454	ebi-a-GCST005647	ALS	SLC25A37	Inverse variance weighted	180.644	219	0.97256
eqtl-a-ENSG00000151729	ebi-a-GCST005647	ALS	SLC25A4	MR Egger	15.1751	88	1
eqtl-a-ENSG00000151729	ebi-a-GCST005647	ALS	SLC25A4	Inverse variance weighted	84.9778	89	0.601008
eqtl-a-ENSG00000152256	ebi-a-GCST005647	ALS	PDK1	MR Egger	16.1924	83	1
eqtl-a-ENSG00000152256	ebi-a-GCST005647	ALS	PDK1	Inverse variance weighted	16.7242	84	1
eqtl-a-ENSG00000157379	ebi-a-GCST005647	ALS	DHRS1	MR Egger	75.9029	138	0.999996
eqtl-a-ENSG00000157379	ebi-a-GCST005647	ALS	DHRS1	Inverse variance weighted	125.898	139	0.779836
eqtl-a-ENSG00000158882	ebi-a-GCST005647	ALS	TOMM40L	MR Egger	9.64876	88	1
eqtl-a-ENSG00000158882	ebi-a-GCST005647	ALS	TOMM40L	Inverse variance weighted	18.3089	89	1
eqtl-a-ENSG00000160703	ebi-a-GCST005647	ALS	NLRX1	MR Egger	74.7574	153	1
eqtl-a-ENSG00000160703	ebi-a-GCST005647	ALS	NLRX1	Inverse variance weighted	77.6981	154	1
eqtl-a-ENSG00000160785	ebi-a-GCST005647	ALS	SLC25A44	MR Egger	133.812	168	0.975703
eqtl-a-ENSG00000160785	ebi-a-GCST005647	ALS	SLC25A44	Inverse variance weighted	137.617	169	0.963193
eqtl-a-ENSG00000167136	ebi-a-GCST005647	ALS	ENDOG	MR Egger	79.1904	98	0.918065
eqtl-a-ENSG00000167136	ebi-a-GCST005647	ALS	ENDOG	Inverse variance weighted	80.1693	99	0.917091
eqtl-a-ENSG00000167264	ebi-a-GCST005647	ALS	DUS2	MR Egger	157.203	288	1
eqtl-a-ENSG00000167264	ebi-a-GCST005647	ALS	DUS2	Inverse variance weighted	175.028	289	1
eqtl-a-ENSG00000171109	ebi-a-GCST005647	ALS	MFN1	MR Egger	1.17262	68	1
eqtl-a-ENSG00000171109	ebi-a-GCST005647	ALS	MFN1	Inverse variance weighted	9.26941	69	1
eqtl-a-ENSG00000171552	ebi-a-GCST005647	ALS	BCL2L1	MR Egger	96.0382	233	1
eqtl-a-ENSG00000171552	ebi-a-GCST005647	ALS	BCL2L1	Inverse variance weighted	131.438	234	1
eqtl-a-ENSG00000171791	ebi-a-GCST005647	ALS	BCL2	MR Egger	35.6563	83	0.999999
eqtl-a-ENSG00000171791	ebi-a-GCST005647	ALS	BCL2	Inverse variance weighted	52.7158	84	0.997009
eqtl-a-ENSG00000173085	ebi-a-GCST005647	ALS	COQ2	MR Egger	31.7515	58	0.998039
eqtl-a-ENSG00000173085	ebi-a-GCST005647	ALS	COQ2	Inverse variance weighted	36.1872	59	0.991612
eqtl-a-ENSG00000175606	ebi-a-GCST005647	ALS	TMEM70	MR Egger	10.108	58	1
eqtl-a-ENSG00000175606	ebi-a-GCST005647	ALS	TMEM70	Inverse variance weighted	14.5239	59	1
eqtl-a-ENSG00000177370	ebi-a-GCST005647	ALS	TIMM22	MR Egger	19.4086	93	1
eqtl-a-ENSG00000177370	ebi-a-GCST005647	ALS	TIMM22	Inverse variance weighted	20.252	94	1
eqtl-a-ENSG00000177646	ebi-a-GCST005647	ALS	ACAD9	MR Egger	75.0142	63	0.14287
eqtl-a-ENSG00000177646	ebi-a-GCST005647	ALS	ACAD9	Inverse variance weighted	133.846	64	7.48673e-07
eqtl-a-ENSG00000178057	ebi-a-GCST005647	ALS	NDUFAF3	MR Egger	0.0656242	138	1
eqtl-a-ENSG00000178057	ebi-a-GCST005647	ALS	NDUFAF3	Inverse variance weighted	10.7925	139	1
eqtl-a-ENSG00000180902	ebi-a-GCST005647	ALS	D2HGDH	MR Egger	1.37849	63	1
eqtl-a-ENSG00000180902	ebi-a-GCST005647	ALS	D2HGDH	Inverse variance weighted	25.7163	64	0.999995
eqtl-a-ENSG00000184752	ebi-a-GCST005647	ALS	NDUFA12	MR Egger	92.1756	108	0.86178
eqtl-a-ENSG00000184752	ebi-a-GCST005647	ALS	NDUFA12	Inverse variance weighted	96.6607	109	0.795004
eqtl-a-ENSG00000184903	ebi-a-GCST005647	ALS	IMMP2L	MR Egger	7.09288	83	1
eqtl-a-ENSG00000184903	ebi-a-GCST005647	ALS	IMMP2L	Inverse variance weighted	7.63222	84	1
eqtl-a-ENSG00000197345	ebi-a-GCST005647	ALS	MRPL21	MR Egger	57.9496	148	1
eqtl-a-ENSG00000197345	ebi-a-GCST005647	ALS	MRPL21	Inverse variance weighted	88.6643	149	0.999978
eqtl-a-ENSG00000241878	ebi-a-GCST005647	ALS	PISD	MR Egger	148.07	303	1
eqtl-a-ENSG00000241878	ebi-a-GCST005647	ALS	PISD	Inverse variance weighted	148.136	304	1
eqtl-a-ENSG00000243927	ebi-a-GCST005647	ALS	MRPS6	MR Egger	1.08028	68	1
eqtl-a-ENSG00000243927	ebi-a-GCST005647	ALS	MRPS6	Inverse variance weighted	88.2491	69	0.0590715
eqtl-a-ENSG00000267855	ebi-a-GCST005647	ALS	NDUFA7	MR Egger	77.9272	78	0.481026
eqtl-a-ENSG00000267855	ebi-a-GCST005647	ALS	NDUFA7	Inverse variance weighted	78.0062	79	0.510481
id.exposure	id.outcome	outcome	exposure	method	Q	Q_df	Q_pval		id.exposure	id.outcome	outcome	exposure	egger_intercept	se	pval
eqtl-a-ENSG00000013306	ukb-b-17670	MS	SLC25A39	MR Egger	87.8784	118	0.982721		eqtl-a-ENSG00000013306	ukb-b-17670	MS	SLC25A39	-0.000259468	3.15385e-05	2.89381e-13
eqtl-a-ENSG00000013306	ukb-b-17670	MS	SLC25A39	Inverse variance weighted	155.562	119	0.0137117		eqtl-a-ENSG00000063854	ukb-b-17670	MS	HAGH	0.000173767	7.9666e-05	0.0332366
eqtl-a-ENSG00000063854	ukb-b-17670	MS	HAGH	MR Egger	76.2356	58	0.0544728		eqtl-a-ENSG00000100300	ukb-b-17670	MS	TSPO	-5.7082e-05	5.39581e-05	0.309366
eqtl-a-ENSG00000063854	ukb-b-17670	MS	HAGH	Inverse variance weighted	82.489	59	0.0234376		eqtl-a-ENSG00000104835	ukb-b-17670	MS	SARS2
eqtl-a-ENSG00000100300	ukb-b-17670	MS	TSPO	MR Egger	0.00025139	13	1		eqtl-a-ENSG00000120915	ukb-b-17670	MS	EPHX2	-0.000197447	4.96894e-05	0.000362598
eqtl-a-ENSG00000100300	ukb-b-17670	MS	TSPO	Inverse variance weighted	1.11939	14	0.999998		eqtl-a-ENSG00000160703	ukb-b-17670	MS	NLRX1	0.000748043	0.00014545	1.87615e-05
eqtl-a-ENSG00000104835	ukb-b-17670	MS	SARS2	Inverse variance weighted	1.22085	1	0.269194		eqtl-a-ENSG00000171552	ukb-b-17670	MS	BCL2L1	0.000391723	7.84763e-05	3.93982e-06
eqtl-a-ENSG00000120915	ukb-b-17670	MS	EPHX2	MR Egger	0.823831	33	1		eqtl-a-ENSG00000178694	ukb-b-17670	MS	NSUN3	-0.000249889	6.1187e-05	9.36695e-05
eqtl-a-ENSG00000120915	ukb-b-17670	MS	EPHX2	Inverse variance weighted	16.6135	34	0.994669		eqtl-a-ENSG00000178952	ukb-b-17670	MS	TUFM	-6.30664e-05	5.25507e-05	0.251512
eqtl-a-ENSG00000160703	ukb-b-17670	MS	NLRX1	MR Egger	1.31033e-29	28	1
eqtl-a-ENSG00000160703	ukb-b-17670	MS	NLRX1	Inverse variance weighted	26.4501	29	0.601346
eqtl-a-ENSG00000171552	ukb-b-17670	MS	BCL2L1	MR Egger	24.3721	73	1
eqtl-a-ENSG00000171552	ukb-b-17670	MS	BCL2L1	Inverse variance weighted	49.2883	74	0.988049
eqtl-a-ENSG00000178694	ukb-b-17670	MS	NSUN3	MR Egger	32.4096	93	1
eqtl-a-ENSG00000178694	ukb-b-17670	MS	NSUN3	Inverse variance weighted	49.0888	94	0.999964
eqtl-a-ENSG00000178952	ukb-b-17670	MS	TUFM	MR Egger	0.968489	13	0.999997
eqtl-a-ENSG00000178952	ukb-b-17670	MS	TUFM	Inverse variance weighted	2.40875	14	0.999743
id.exposure	id.outcome	outcome	exposure	method	Q	Q_df	Q_pval		id.exposure	id.outcome	outcome	exposure	egger_intercept	se	pval
eqtl-a-ENSG00000107959	ieu-b-7	PD	PITRM1	MR Egger	10.5692	18	0.911737		eqtl-a-ENSG00000107959	ieu-b-7	PD	PITRM1	-0.104826	0.0455216	0.0334395
eqtl-a-ENSG00000107959	ieu-b-7	PD	PITRM1	Inverse variance weighted	15.872	19	0.665802		eqtl-a-ENSG00000114054	ieu-b-7	PD	PCCB	-0.0860127	0.0779147	0.281038
eqtl-a-ENSG00000114054	ieu-b-7	PD	PCCB	MR Egger	2.28541	23	1		eqtl-a-ENSG00000114956	ieu-b-7	PD	DGUOK	-0.020589	0.0437497	0.643572
eqtl-a-ENSG00000114054	ieu-b-7	PD	PCCB	Inverse variance weighted	3.50409	24	1		eqtl-a-ENSG00000127838	ieu-b-7	PD	PNKD	0.00695203	0.00382863	0.0720523
eqtl-a-ENSG00000114956	ieu-b-7	PD	DGUOK	MR Egger	7.87872	18	0.980388		eqtl-a-ENSG00000132906	ieu-b-7	PD	CASP9	0.0350488	0.0168349	0.0576729
eqtl-a-ENSG00000114956	ieu-b-7	PD	DGUOK	Inverse variance weighted	8.10019	19	0.985634		eqtl-a-ENSG00000147853	ieu-b-7	PD	AK3	-0.0406298	0.0248143	0.115167
eqtl-a-ENSG00000127838	ieu-b-7	PD	PNKD	MR Egger	36.0482	113	1		eqtl-a-ENSG00000176720	ieu-b-7	PD	BOK	-0.0188571	0.0133205	0.180389
eqtl-a-ENSG00000127838	ieu-b-7	PD	PNKD	Inverse variance weighted	39.3453	114	1		eqtl-a-ENSG00000177646	ieu-b-7	PD	ACAD9
eqtl-a-ENSG00000132906	ieu-b-7	PD	CASP9	MR Egger	0.596298	13	1		eqtl-a-ENSG00000182362	ieu-b-7	PD	YBEY	-0.0130923	0.0247431	0.599436
eqtl-a-ENSG00000132906	ieu-b-7	PD	CASP9	Inverse variance weighted	4.93066	14	0.986754
eqtl-a-ENSG00000147853	ieu-b-7	PD	AK3	MR Egger	15.1037	23	0.890879
eqtl-a-ENSG00000147853	ieu-b-7	PD	AK3	Inverse variance weighted	17.7846	24	0.813329
eqtl-a-ENSG00000176720	ieu-b-7	PD	BOK	MR Egger	3.7967	13	0.993168
eqtl-a-ENSG00000176720	ieu-b-7	PD	BOK	Inverse variance weighted	5.80075	14	0.971266
eqtl-a-ENSG00000177646	ieu-b-7	PD	ACAD9	Inverse variance weighted	0.486389	1	0.485542
eqtl-a-ENSG00000182362	ieu-b-7	PD	YBEY	MR Egger	23.2945	43	0.993862
eqtl-a-ENSG00000182362	ieu-b-7	PD	YBEY	Inverse variance weighted	23.5745	44	0.995022

## Sheet: Table S7 COLOC
Supplementary Table S7.​​ Summary of Colocalization Analysis Results
snp	z.df1	z.df2	SNP.PP.H4	outcomeID	outcomeName	chr	pos
rs76946120	-33.5627	-2.89035	1	ebi-a-GCST90027158	AD	10	22855391
rs2701268	-31.1709	-2.31068	1	ebi-a-GCST90027158	AD	2	173351199
rs1048140	45.7613	2.41463	1	ebi-a-GCST90027158	AD	4	39478832
rs990706	-31.2841	-2.93458	0.963622	ebi-a-GCST90027158	AD	11	78135704
rs111414764	-13.2636	0.165289	0.663589	ebi-a-GCST90027158	AD	17	73861947
rs113398042	-13.2106	0.175732	0.336251	ebi-a-GCST90027158	AD	17	73868585
rs1800640	-34.5404	-2.92683	0.31605	ebi-a-GCST90027158	AD	18	43671400
rs1800637	-34.5065	-2.93902	0.102027	ebi-a-GCST90027158	AD	18	43670190
rs11664764	-34.4946	-2.92683	0.0654341	ebi-a-GCST90027158	AD	18	43675364
rs11659795	-34.4944	-2.90244	0.060434	ebi-a-GCST90027158	AD	18	43668321
rs8095031	-34.4944	-2.90244	0.060434	ebi-a-GCST90027158	AD	18	43666861
rs2298787	-34.4896	-2.95122	0.0590248	ebi-a-GCST90027158	AD	18	43669980
rs8093880	-34.4899	-2.91463	0.0536418	ebi-a-GCST90027158	AD	18	43666786
rs8094902	-34.4899	-2.91463	0.0536418	ebi-a-GCST90027158	AD	18	43666774
rs8083998	-34.4809	-2.93902	0.0423985	ebi-a-GCST90027158	AD	18	43673144
rs28699609	-34.4666	-2.93902	0.0258781	ebi-a-GCST90027158	AD	18	43674879
rs2063724	-31.1886	-2.69159	0.0254589	ebi-a-GCST90027158	AD	11	78133077
rs7244950	-34.4649	-2.95122	0.0253143	ebi-a-GCST90027158	AD	18	43676523
rs13381709	-34.4659	-2.92683	0.0243797	ebi-a-GCST90027158	AD	18	43670988
rs7244921	-34.468	-2.90244	0.0243759	ebi-a-GCST90027158	AD	18	43667528
rs9945751	-34.459	-2.93902	0.0199585	ebi-a-GCST90027158	AD	18	43673265
rs9954278	-34.4519	-2.93902	0.0156028	ebi-a-GCST90027158	AD	18	43672015
rs9945606	-34.4525	-2.92683	0.0153951	ebi-a-GCST90027158	AD	18	43673325
rs8089150	-34.4428	-2.96341	0.0122758	ebi-a-GCST90027158	AD	18	43674300
rs8092674	-34.4488	-2.89024	0.0121546	ebi-a-GCST90027158	AD	18	43665982
rs2063725	-31.1574	-2.73832	0.0109185	ebi-a-GCST90027158	AD	11	78133452
rs8088881	-34.4064	-2.90244	0.00294136	ebi-a-GCST90027158	AD	18	43664970
rs28504655	-34.3967	-2.90244	0.00211202	ebi-a-GCST90027158	AD	18	43665348
rs8095608	-34.3895	-2.92683	0.00176589	ebi-a-GCST90027158	AD	18	43678911
rs28694780	-34.3905	-2.89024	0.00164683	ebi-a-GCST90027158	AD	18	43665338
rs12954944	-34.3751	-2.91463	0.00104025	ebi-a-GCST90027158	AD	18	43664115
rs62096500	-34.368	-2.92683	0.000847619	ebi-a-GCST90027158	AD	18	43676393
rs11082510	-34.3698	-2.90244	0.000840248	ebi-a-GCST90027158	AD	18	43656620
rs113278239	-12.6018	0.34322	0.000154304	ebi-a-GCST90027158	AD	17	73814232
rs3765636	-34.317	-2.90244	0.000137806	ebi-a-GCST90027158	AD	18	43653660
rs9783884	-34.3105	-2.92683	0.000118416	ebi-a-GCST90027158	AD	18	43651133
rs7235373	-34.2834	-2.90244	4.37338e-05	ebi-a-GCST90027158	AD	18	43653763
rs9961065	-34.2751	-2.90244	3.28392e-05	ebi-a-GCST90027158	AD	18	43653327
rs35507656	-34.258	-2.90244	1.83522e-05	ebi-a-GCST90027158	AD	18	43652541
rs11082509	-34.2543	-2.87805	1.50264e-05	ebi-a-GCST90027158	AD	18	43655010
rs56075249	-34.2255	-3.15854	1.30588e-05	ebi-a-GCST90027158	AD	18	43670863
rs140422568	-12.3134	0.366667	4.91292e-06	ebi-a-GCST90027158	AD	17	73784679
rs9304326	-34.1978	-2.89024	2.25263e-06	ebi-a-GCST90027158	AD	18	43661389
rs9304327	-34.1845	-2.91463	1.53759e-06	ebi-a-GCST90027158	AD	18	43661443
rs9783887	-34.1593	-2.92683	6.78423e-07	ebi-a-GCST90027158	AD	18	43651272
rs56181324	-34.1348	-3.10976	5.08141e-07	ebi-a-GCST90027158	AD	18	43678024
rs9783888	-34.1305	-3.12195	4.58292e-07	ebi-a-GCST90027158	AD	18	43651370
rs1800639	-34.1379	-2.92683	3.26908e-07	ebi-a-GCST90027158	AD	18	43671240
rs9783886	-34.1335	-2.91463	2.72108e-07	ebi-a-GCST90027158	AD	18	43651270
rs34907121	-34.1115	-3.14634	2.57795e-07	ebi-a-GCST90027158	AD	18	43677793
rs9944637	-34.0942	-3.13415	1.38145e-07	ebi-a-GCST90027158	AD	18	43655239
rs11874712	-34.0952	-3.06098	1.13795e-07	ebi-a-GCST90027158	AD	18	43688576
rs9962380	-34.0861	-3.0122	7.20604e-08	ebi-a-GCST90027158	AD	18	43678706
rs1800636	-34.0845	-2.90244	4.94566e-08	ebi-a-GCST90027158	AD	18	43670420
rs10899496	-30.7254	-2.91743	2.97247e-08	ebi-a-GCST90027158	AD	11	78123831
rs11237490	-30.7071	-3	2.13287e-08	ebi-a-GCST90027158	AD	11	78135229
rs11659357	-34.004	-3.14634	6.68256e-09	ebi-a-GCST90027158	AD	18	43672929
rs9947908	-34.0013	-3.09756	5.25482e-09	ebi-a-GCST90027158	AD	18	43656425
rs4945275	-30.6458	-3.00917	3.41485e-09	ebi-a-GCST90027158	AD	11	78119822
rs28457840	-33.9713	-2.90244	1.06295e-09	ebi-a-GCST90027158	AD	18	43654334
rs11872985	-33.9486	-3.06098	7.87392e-10	ebi-a-GCST90027158	AD	18	43686578
rs11237489	-30.5669	-3.25	6.43961e-10	ebi-a-GCST90027158	AD	11	78130325
rs11872954	-33.9425	-3.03659	5.94488e-10	ebi-a-GCST90027158	AD	18	43686450
rs10899501	-30.52	-3.22222	1.4151e-10	ebi-a-GCST90027158	AD	11	78131408
rs869202	-30.5117	-3.2963	1.40278e-10	ebi-a-GCST90027158	AD	11	78127914
rs8085444	-33.878	-3.12195	8.72658e-11	ebi-a-GCST90027158	AD	18	43652203
rs7112234	-30.5141	-3.12844	7.6547e-11	ebi-a-GCST90027158	AD	11	78102470
rs881337	-30.4571	-3.30556	2.75291e-11	ebi-a-GCST90027158	AD	11	78128335
rs881361	-30.4514	-3.23148	1.82511e-11	ebi-a-GCST90027158	AD	11	78128047
rs10899493	-30.3984	-3.08257	2.2994e-12	ebi-a-GCST90027158	AD	11	78117534
rs28757346	-33.7198	-3.04878	3.36158e-13	ebi-a-GCST90027158	AD	18	43696540
rs4945274	-30.3276	-3.04545	2.23036e-13	ebi-a-GCST90027158	AD	11	78109260
rs10899490	-30.3066	-3.07273	1.28001e-13	ebi-a-GCST90027158	AD	11	78105879
rs10899498	-30.2713	-2.98182	3.66635e-14	ebi-a-GCST90027158	AD	11	78124575
rs10899492	-30.2572	-3.12727	3.4189e-14	ebi-a-GCST90027158	AD	11	78109810
rs7230064	-33.6472	-2.91463	1.96226e-14	ebi-a-GCST90027158	AD	18	43673763
rs10899488	-30.23	-3.01818	1.13402e-14	ebi-a-GCST90027158	AD	11	78088754
rs10751287	-30.1968	-2.98165	3.75408e-15	ebi-a-GCST90027158	AD	11	78072476
rs10431155	-30.1591	-2.93636	1.06833e-15	ebi-a-GCST90027158	AD	11	78121978
rs11237480	-30.1142	-3.1	4.49385e-16	ebi-a-GCST90027158	AD	11	78110385
rs9304328	-33.5325	-2.92683	4.35606e-16	ebi-a-GCST90027158	AD	18	43661446
rs10899481	-30.1206	-3.01818	4.25413e-16	ebi-a-GCST90027158	AD	11	78058721
rs11237456	-30.1257	-2.79091	2.5675e-16	ebi-a-GCST90027158	AD	11	78040780
rs10793304	-30.0869	-3.07339	1.8219e-16	ebi-a-GCST90027158	AD	11	78064907
rs9304330	-33.4711	-3	7.04825e-17	ebi-a-GCST90027158	AD	18	43697810
rs11237468	-30.0527	-3.03636	5.88161e-17	ebi-a-GCST90027158	AD	11	78072833
rs12281104	-30.0436	-3.06364	4.85192e-17	ebi-a-GCST90027158	AD	11	78046940
rs7939646	-30.0358	-3.11818	4.5405e-17	ebi-a-GCST90027158	AD	11	78111613
rs10899482	-30.0161	-3.12727	2.59817e-17	ebi-a-GCST90027158	AD	11	78060081
rs10899483	-30.0065	-3.10909	1.84032e-17	ebi-a-GCST90027158	AD	11	78061057
rs11603112	-30.0096	-2.99091	1.43509e-17	ebi-a-GCST90027158	AD	11	78073491
rs10501426	-30.02	-2.89908	1.3632e-17	ebi-a-GCST90027158	AD	11	78057122
rs8091452	-33.4116	-2.90244	7.16278e-18	ebi-a-GCST90027158	AD	18	43662479
rs11601590	-29.9687	-3.01818	4.55003e-18	ebi-a-GCST90027158	AD	11	78073288
rs10899495	-29.9522	-2.98182	2.49068e-18	ebi-a-GCST90027158	AD	11	78123293
rs4945269	-29.9438	-3.03636	2.2653e-18	ebi-a-GCST90027158	AD	11	78047077
rs11237487	-29.9161	-3.24545	1.9137e-18	ebi-a-GCST90027158	AD	11	78126754
rs10899499	-29.9321	-2.97273	1.3346e-18	ebi-a-GCST90027158	AD	11	78124797
rs1399196	-29.9214	-3.01818	1.11456e-18	ebi-a-GCST90027158	AD	11	78071876
rs10793309	-29.9108	-3.11818	1.08777e-18	ebi-a-GCST90027158	AD	11	78093799
rs7117238	-29.9234	-2.95413	9.76625e-19	ebi-a-GCST90027158	AD	11	78040259
rs11237471	-29.913	-3.00909	8.31321e-19	ebi-a-GCST90027158	AD	11	78082604
rs12277648	-29.9178	-2.91743	6.8856e-19	ebi-a-GCST90027158	AD	11	78054336
rs10899485	-29.9075	-2.95455	6.10211e-19	ebi-a-GCST90027158	AD	11	78072383
rs11237485	-29.8681	-3.27273	5.02064e-19	ebi-a-GCST90027158	AD	11	78126011
rs11237477	-29.8916	-3.00909	4.39355e-19	ebi-a-GCST90027158	AD	11	78095069
rs2373115	-29.8823	-3.02752	3.51899e-19	ebi-a-GCST90027158	AD	11	78091150
rs7115850	-29.8626	-2.98182	1.72462e-19	ebi-a-GCST90027158	AD	11	78045071
rs72860383	-9.22249	1.64706	1.36169e-19	ebi-a-GCST90027158	AD	17	73850317
rs10899500	-29.8431	-2.92727	8.32759e-20	ebi-a-GCST90027158	AD	11	78125246
rs8097521	-33.2455	-2.90244	2.86133e-20	ebi-a-GCST90027158	AD	18	43666952
rs7128666	-29.758	-3.24545	1.52937e-20	ebi-a-GCST90027158	AD	11	78102363
rs10899497	-29.768	-3.1	1.48778e-20	ebi-a-GCST90027158	AD	11	78124534
rs7111986	-29.7393	-3.32727	1.14908e-20	ebi-a-GCST90027158	AD	11	78102266
rs7110387	-29.7392	-3.22727	9.47559e-21	ebi-a-GCST90027158	AD	11	78117875
rs10899491	-29.7406	-3.20909	8.62453e-21	ebi-a-GCST90027158	AD	11	78106305
rs12291726	-29.7057	-3.11818	2.44012e-21	ebi-a-GCST90027158	AD	11	78088210
rs7941639	-29.6896	-3.23636	2.26864e-21	ebi-a-GCST90027158	AD	11	78116959
rs2292573	-29.706	-3.08257	2.10599e-21	ebi-a-GCST90027158	AD	11	78053139
rs10899478	-29.6998	-3.05505	1.59866e-21	ebi-a-GCST90027158	AD	11	78052238
rs12284390	-29.6277	-3.36036	4.75647e-22	ebi-a-GCST90027158	AD	11	78103902
rs11237458	-29.6629	-3	4.60863e-22	ebi-a-GCST90027158	AD	11	78050849
rs10899475	-29.6519	-3.06422	4.00127e-22	ebi-a-GCST90027158	AD	11	78051610
rs1567891	-29.6254	-3.3	3.66373e-22	ebi-a-GCST90027158	AD	11	78101985
rs10793311	-29.6145	-3.26126	2.34173e-22	ebi-a-GCST90027158	AD	11	78104399
rs2292572	-29.6292	-3.09174	2.2374e-22	ebi-a-GCST90027158	AD	11	78052864
rs72860387	-8.4869	0.663636	9.10255e-23	ebi-a-GCST90027158	AD	17	73865328
rs10899480	-29.5969	-2.94495	5.56751e-23	ebi-a-GCST90027158	AD	11	78053532
rs1567890	-29.558	-3.31818	5.34855e-23	ebi-a-GCST90027158	AD	11	78101700
rs10793308	-29.5784	-2.96364	3.63214e-23	ebi-a-GCST90027158	AD	11	78086005
rs10899473	-29.5825	-2.88182	3.21844e-23	ebi-a-GCST90027158	AD	11	78042983
rs4944199	-29.5673	-3.00909	3.10516e-23	ebi-a-GCST90027158	AD	11	78122779
rs10899472	-29.5808	-2.79091	2.36685e-23	ebi-a-GCST90027158	AD	11	78042533
rs10793302	-29.539	-2.92727	1.01995e-23	ebi-a-GCST90027158	AD	11	78040961
rs11237464	-29.3732	-3.2	1.79802e-25	ebi-a-GCST90027158	AD	11	78063207
rs4945270	-29.3684	-3.18182	1.4723e-25	ebi-a-GCST90027158	AD	11	78068216
rs10899489	-29.3805	-2.89189	8.62617e-26	ebi-a-GCST90027158	AD	11	78095373
rs11601196	-29.337	-3.17117	5.73131e-26	ebi-a-GCST90027158	AD	11	78043431
rs4945273	-29.3125	-3.3	4.19599e-26	ebi-a-GCST90027158	AD	11	78096977
rs10793305	-29.3214	-3.20909	4.08066e-26	ebi-a-GCST90027158	AD	11	78067017
rs10899474	-29.2984	-3.15455	1.74607e-26	ebi-a-GCST90027158	AD	11	78043636
rs11237462	-29.2867	-3.24324	1.65812e-26	ebi-a-GCST90027158	AD	11	78058812
rs10793303	-29.2753	-3.27928	1.33705e-26	ebi-a-GCST90027158	AD	11	78060750
rs11237463	-29.2668	-3.27027	1.01547e-26	ebi-a-GCST90027158	AD	11	78060464
rs4245459	-29.2657	-3.21818	8.2879e-27	ebi-a-GCST90027158	AD	11	78065959
rs11237469	-29.2509	-3.28829	6.77555e-27	ebi-a-GCST90027158	AD	11	78072875
rs10751288	-29.2426	-3.27928	5.15908e-27	ebi-a-GCST90027158	AD	11	78072658
rs72931690	-29.2444	-3.26126	5.13199e-27	ebi-a-GCST90027158	AD	11	78073192
rs7119933	-29.2678	-2.93396	3.6229e-27	ebi-a-GCST90027158	AD	11	78049750
rs10899486	-29.2256	-3.25225	2.88069e-27	ebi-a-GCST90027158	AD	11	78072398
rs3988211	-7.18389	-0.482353	2.69662e-27	ebi-a-GCST90027158	AD	17	73846105
rs2305914	-6.9751	1.65432	1.94927e-27	ebi-a-GCST90027158	AD	17	73842892
rs35037984	6.51551	-2.48718	9.29313e-28	ebi-a-GCST90027158	AD	17	73826491
rs10899487	-29.1744	-3.23423	6.19235e-28	ebi-a-GCST90027158	AD	11	78085474
rs10793310	-29.1477	-3.35135	4.1148e-28	ebi-a-GCST90027158	AD	11	78099014
rs11601195	-29.155	-3.25225	3.73334e-28	ebi-a-GCST90027158	AD	11	78073501
rs11601161	-29.1499	-3.27027	3.40558e-28	ebi-a-GCST90027158	AD	11	78073280
rs2290768	-6.86099	0.0880503	2.22294e-28	ebi-a-GCST90027158	AD	17	73826611
rs1965261	-6.74099	0.458484	2.10647e-28	ebi-a-GCST90027158	AD	17	73786978
rs9674908	-6.823	0.103448	6.55057e-29	ebi-a-GCST90027158	AD	17	73867513
rs72860375	-6.6533	-0.123529	6.30908e-29	ebi-a-GCST90027158	AD	17	73834910
rs2034944	-6.49728	0.433099	4.46065e-29	ebi-a-GCST90027158	AD	17	73854650
rs9916685	-6.4926	0.857843	4.01189e-29	ebi-a-GCST90027158	AD	17	73823720
rs6501836	-6.4474	0.571942	3.41683e-29	ebi-a-GCST90027158	AD	17	73816937
rs148276897	5.84089	-2.72695	3.13897e-29	ebi-a-GCST90027158	AD	17	73803486
rs2290771	-6.68851	0.126437	2.65496e-29	ebi-a-GCST90027158	AD	17	73844748
rs144376665	5.7412	-2.68705	1.5938e-29	ebi-a-GCST90027158	AD	17	73804730
rs35628234	-6.31279	0.721951	1.16313e-29	ebi-a-GCST90027158	AD	17	73826120
rs7212635	-6.28728	0.295181	5.89094e-30	ebi-a-GCST90027158	AD	17	73830270
rs8078199	-6.10692	0.55	3.13166e-30	ebi-a-GCST90027158	AD	17	73856467
rs11077797	-6.15519	0.307229	2.63375e-30	ebi-a-GCST90027158	AD	17	73828174
rs2034945	-6.21791	0.808081	2.25857e-30	ebi-a-GCST90027158	AD	17	73863346
rs11870121	-6.17788	1.04082	2.15448e-30	ebi-a-GCST90027158	AD	17	73858938
rs2034947	-6.1689	1.06122	2.08828e-30	ebi-a-GCST90027158	AD	17	73863929
rs79220087	-5.8127	1.49462	2.00621e-30	ebi-a-GCST90027158	AD	17	73842339
rs12103594	-6.15921	1.0102	1.86604e-30	ebi-a-GCST90027158	AD	17	73855279
rs10899479	-28.9745	-3.19091	1.52926e-30	ebi-a-GCST90027158	AD	11	78052539
rs936391	-6.12451	0.939394	1.42369e-30	ebi-a-GCST90027158	AD	17	73847799
rs56098714	-6.08021	1.03061	1.17739e-30	ebi-a-GCST90027158	AD	17	73860303
rs8066943	-6.02112	0.0662651	1.12451e-30	ebi-a-GCST90027158	AD	17	73838322
rs55699990	-6.06371	1.05102	1.08796e-30	ebi-a-GCST90027158	AD	17	73859186
rs2034946	-6.0667	1	1.05228e-30	ebi-a-GCST90027158	AD	17	73863589
rs9906971	-6.06678	0.919192	9.82707e-31	ebi-a-GCST90027158	AD	17	73848477
rs11870142	-6.03512	1.05102	9.1575e-31	ebi-a-GCST90027158	AD	17	73859002
rs4588035	-6.03602	1	8.73963e-31	ebi-a-GCST90027158	AD	17	73854741
rs113482537	-5.5986	1.6162	7.37829e-31	ebi-a-GCST90027158	AD	17	73840678
rs7208575	-5.92148	0.592593	7.15437e-31	ebi-a-GCST90027158	AD	17	73827911
rs1463485	-6.0025	0.938776	6.73737e-31	ebi-a-GCST90027158	AD	17	73851791
rs9894009	-5.97852	0.89899	5.68684e-31	ebi-a-GCST90027158	AD	17	73850414
rs2004452	-5.97411	0.888889	5.50208e-31	ebi-a-GCST90027158	AD	17	73846516
rs936396	-5.96109	0.89899	5.12983e-31	ebi-a-GCST90027158	AD	17	73846829
rs111858120	-5.6865	0.914062	4.63471e-31	ebi-a-GCST90027158	AD	17	73833189
rs10899477	-28.9309	-3.19091	4.35944e-31	ebi-a-GCST90027158	AD	11	78052104
rs3744024	-5.81058	0.512346	3.58812e-31	ebi-a-GCST90027158	AD	17	73831658
rs7216615	-5.99459	0.383721	3.44736e-31	ebi-a-GCST90027158	AD	17	73833910
rs8069459	-5.80438	0.37037	3.24124e-31	ebi-a-GCST90027158	AD	17	73837368
rs7221792	-5.95078	0.302326	2.5832e-31	ebi-a-GCST90027158	AD	17	73834690
rs9897048	-5.95351	0.197674	2.55797e-31	ebi-a-GCST90027158	AD	17	73838091
rs7216512	-5.94989	0.218391	2.54438e-31	ebi-a-GCST90027158	AD	17	73835074
rs2061387	-5.9435	0.27907	2.45749e-31	ebi-a-GCST90027158	AD	17	73834489
rs3744006	-5.9488	0.116279	2.45665e-31	ebi-a-GCST90027158	AD	17	73838816
rs75153226	-5.55731	0.937743	2.35498e-31	ebi-a-GCST90027158	AD	17	73833888
rs147279708	-5.55039	0.891473	2.18423e-31	ebi-a-GCST90027158	AD	17	73838123
rs3744026	-5.70841	0.62963	2.13143e-31	ebi-a-GCST90027158	AD	17	73831900
rs7217432	-5.9141	0.290698	2.0725e-31	ebi-a-GCST90027158	AD	17	73834604
rs72860392	-5.61681	0.772947	2.05623e-31	ebi-a-GCST90027158	AD	17	73875028
rs3744011	-5.56988	1.15152	2.04531e-31	ebi-a-GCST90027158	AD	17	73840272
rs56082951	-5.7828	-0.643478	1.90769e-31	ebi-a-GCST90027158	AD	17	73874656
rs7223416	-5.9022	0.209302	1.89356e-31	ebi-a-GCST90027158	AD	17	73836162
rs79359749	-5.3222	1.6595	1.87116e-31	ebi-a-GCST90027158	AD	17	73841743
rs11867801	-5.55612	0.995098	1.75449e-31	ebi-a-GCST90027158	AD	17	73854685
rs77051585	-5.5773	0.805825	1.68626e-31	ebi-a-GCST90027158	AD	17	73843767
rs58363746	-5.74091	0.969388	1.5001e-31	ebi-a-GCST90027158	AD	17	73850819
rs8074963	-5.8575	0.209302	1.45731e-31	ebi-a-GCST90027158	AD	17	73837311
rs112501005	-5.43439	0.988235	1.27515e-31	ebi-a-GCST90027158	AD	17	73832375
rs9894244	-5.8245	0.174419	1.19986e-31	ebi-a-GCST90027158	AD	17	73837957
rs8067076	-5.8207	0.22093	1.17875e-31	ebi-a-GCST90027158	AD	17	73837142
rs3744012	-5.44722	1.02451	1.01246e-31	ebi-a-GCST90027158	AD	17	73840567
rs12603812	-5.75302	0.267442	8.09533e-32	ebi-a-GCST90027158	AD	17	73835281
rs10899476	-28.8736	-3.15455	7.49551e-32	ebi-a-GCST90027158	AD	11	78051794
rs9900122	-5.65599	0.264368	4.72051e-32	ebi-a-GCST90027158	AD	17	73841702
rs2410859	-5.6409	0.390805	4.51548e-32	ebi-a-GCST90027158	AD	17	73841285
rs117921884	-31.3445	-2.66957	3.6568e-32	ebi-a-GCST90027158	AD	10	22809525
rs9894291	-5.59259	0.232558	3.25484e-32	ebi-a-GCST90027158	AD	17	73838019
rs7226310	-5.29322	0.578431	3.13268e-32	ebi-a-GCST90027158	AD	17	73836441
rs3744021	-5.519	0.280899	2.31755e-32	ebi-a-GCST90027158	AD	17	73871911
rs141157568	-4.9538	1.36082	2.01866e-32	ebi-a-GCST90027158	AD	17	73822419
rs1055129	-5.49399	0.204545	1.96319e-32	ebi-a-GCST90027158	AD	17	73872948
rs55976319	-5.20359	-0.462963	6.5806e-33	ebi-a-GCST90027158	AD	17	73807326
rs72860390	-4.90989	1.43137	3.46129e-33	ebi-a-GCST90027158	AD	17	73869914
rs56901103	-4.92189	1.39216	3.45968e-33	ebi-a-GCST90027158	AD	17	73865667
rs8074216	-5.06881	-0.472222	3.32521e-33	ebi-a-GCST90027158	AD	17	73813250
rs56040381	-4.83781	1.51456	2.78439e-33	ebi-a-GCST90027158	AD	17	73869612
rs72860389	-4.81779	1.44118	2.24577e-33	ebi-a-GCST90027158	AD	17	73866071
rs66584478	-4.83118	1.29412	1.95331e-33	ebi-a-GCST90027158	AD	17	73870203
rs1135688	-5.01198	-0.126437	1.51705e-33	ebi-a-GCST90027158	AD	17	73827205
rs3744017	-4.78201	1.25243	1.48562e-33	ebi-a-GCST90027158	AD	17	73871467
rs11867560	-4.7551	1.28431	1.33905e-33	ebi-a-GCST90027158	AD	17	73857206
rs11867582	-4.7171	1.32353	1.17805e-33	ebi-a-GCST90027158	AD	17	73857306
rs11869977	-4.70259	1.33333	1.11501e-33	ebi-a-GCST90027158	AD	17	73857382
rs8082060	-4.6577	1.36893	9.64145e-34	ebi-a-GCST90027158	AD	17	73857699
rs11867339	-4.62771	1.37864	8.50953e-34	ebi-a-GCST90027158	AD	17	73862093
rs11659478	-32.3101	-2.65854	7.84501e-34	ebi-a-GCST90027158	AD	18	43650488
rs8081606	-4.57209	1.35922	6.4267e-34	ebi-a-GCST90027158	AD	17	73862646
rs936393	-4.6378	1.06796	6.10123e-34	ebi-a-GCST90027158	AD	17	73847613
rs113240809	-4.3969	-0.225564	6.00297e-34	ebi-a-GCST90027158	AD	17	73849859
rs8069105	-4.79609	0.523256	5.86481e-34	ebi-a-GCST90027158	AD	17	73792601
rs9894383	-4.52801	1.43137	5.71429e-34	ebi-a-GCST90027158	AD	17	73865657
rs7208603	-3.8995	0.962296	5.19431e-34	ebi-a-GCST90027158	AD	17	73836727
rs9903200	-4.77871	0.146067	5.03559e-34	ebi-a-GCST90027158	AD	17	73839498
rs6501838	-3.87871	0.932305	4.70074e-34	ebi-a-GCST90027158	AD	17	73836974
rs57287238	-4.51031	1.07767	3.44821e-34	ebi-a-GCST90027158	AD	17	73850940
rs936394	-4.4572	1.1068	2.81021e-34	ebi-a-GCST90027158	AD	17	73852008
rs4999501	-4.19412	-0.232824	2.51095e-34	ebi-a-GCST90027158	AD	17	73852983
rs9893894	-4.51601	-0.444444	2.43219e-34	ebi-a-GCST90027158	AD	17	73786080
rs9907871	-4.53409	-0.205607	2.39783e-34	ebi-a-GCST90027158	AD	17	73785491
rs1047743	-4.57081	0.697674	2.29776e-34	ebi-a-GCST90027158	AD	17	73790093
rs9903858	-4.56022	0.686047	2.16731e-34	ebi-a-GCST90027158	AD	17	73790449
rs3744020	-4.30689	1.40777	2.12985e-34	ebi-a-GCST90027158	AD	17	73871773
rs3803733	-4.48471	-0.453704	2.12176e-34	ebi-a-GCST90027158	AD	17	73809442
rs116244861	-4.1053	-0.476534	2.09752e-34	ebi-a-GCST90027158	AD	17	73863889
rs113382890	-4.41529	-0.641026	1.96073e-34	ebi-a-GCST90027158	AD	17	73778569
rs56016541	-4.42489	-0.277778	1.52515e-34	ebi-a-GCST90027158	AD	17	73785448
rs55869641	-4.3832	-0.416667	1.33343e-34	ebi-a-GCST90027158	AD	17	73803913
rs9913385	-4.36869	-0.449541	1.28328e-34	ebi-a-GCST90027158	AD	17	73810674
rs7217019	-3.4892	0.739313	1.08753e-34	ebi-a-GCST90027158	AD	17	73834710
rs146984166	-3.48921	0.128292	1.04023e-34	ebi-a-GCST90027158	AD	17	73803751
rs73352149	-4.32071	-0.444444	1.03337e-34	ebi-a-GCST90027158	AD	17	73796969
rs142996967	-3.48921	0.215949	1.01791e-34	ebi-a-GCST90027158	AD	17	73839171
rs7216655	-4.1699	-0.426901	9.83852e-35	ebi-a-GCST90027158	AD	17	73825654
rs140758914	-3.8202	-0.869863	9.78332e-35	ebi-a-GCST90027158	AD	17	73836086
rs117326202	-3.37611	0.0604752	9.69643e-35	ebi-a-GCST90027158	AD	17	73820822
rs9904778	-3.82231	-0.842466	9.63062e-35	ebi-a-GCST90027158	AD	17	73839473
rs2880	-3.80799	-0.818493	8.95891e-35	ebi-a-GCST90027158	AD	17	73841891
rs73997627	-3.7809	-0.866438	8.44176e-35	ebi-a-GCST90027158	AD	17	73837126
rs9899283	-3.77489	-0.880137	8.35798e-35	ebi-a-GCST90027158	AD	17	73842594
rs116739934	-3.3385	0.582822	7.26083e-35	ebi-a-GCST90027158	AD	17	73864896
rs9902592	-3.73861	-0.866438	7.24558e-35	ebi-a-GCST90027158	AD	17	73836972
rs111852804	-4.2435	-0.296296	6.98941e-35	ebi-a-GCST90027158	AD	17	73783900
rs115908529	-3.3385	-0.0918098	6.50807e-35	ebi-a-GCST90027158	AD	17	73800149
rs8077281	-3.798	-0.418182	5.6102e-35	ebi-a-GCST90027158	AD	17	73782744
rs78633012	3.08052	1.46457	4.89561e-35	ebi-a-GCST90027158	AD	17	73871751
rs10512604	-3.74239	-0.424908	4.47884e-35	ebi-a-GCST90027158	AD	17	73793025
rs114363744	2.7073	2.00656	4.46132e-35	ebi-a-GCST90027158	AD	17	73831270
rs1574257	-28.5191	-2.08247	4.35159e-35	ebi-a-GCST90027158	AD	2	173373190
rs11077796	-3.57459	-1.18	4.16408e-35	ebi-a-GCST90027158	AD	17	73779570
rs75853379	-3.177	0.745378	4.09188e-35	ebi-a-GCST90027158	AD	17	73831594
rs9900933	-4.1914	0.517647	3.84036e-35	ebi-a-GCST90027158	AD	17	73801154
rs8076052	-4.17631	0.363636	3.61e-35	ebi-a-GCST90027158	AD	17	73779198
rs2125345	-4.17949	0.272727	3.56199e-35	ebi-a-GCST90027158	AD	17	73782191
rs7214701	-3.59601	-0.869198	2.92866e-35	ebi-a-GCST90027158	AD	17	73803150
rs7210574	-4.06619	0.581395	2.41956e-35	ebi-a-GCST90027158	AD	17	73824121
rs55868394	3.9119	0.227642	2.33325e-35	ebi-a-GCST90027158	AD	17	73851113
rs9903850	3.12729	0.568837	2.27097e-35	ebi-a-GCST90027158	AD	17	73839740
rs56321017	-3.30831	-1.40244	2.1773e-35	ebi-a-GCST90027158	AD	17	73799519
rs4318268	-3.5286	-0.552239	2.17598e-35	ebi-a-GCST90027158	AD	17	73805312
rs75278784	3.12729	0.345946	2.05293e-35	ebi-a-GCST90027158	AD	17	73838777
rs1531268	-3.5295	-0.569038	1.92128e-35	ebi-a-GCST90027158	AD	17	73805613
rs9900702	-3.47182	-0.73444	1.77335e-35	ebi-a-GCST90027158	AD	17	73801049
rs8078452	-3.75031	1.07143	1.36859e-35	ebi-a-GCST90027158	AD	17	73819137
rs9675230	-3.70841	1.09184	1.19829e-35	ebi-a-GCST90027158	AD	17	73819745
rs142246453	2.9223	0.562297	1.13416e-35	ebi-a-GCST90027158	AD	17	73849391
rs8078208	-3.65109	1.10204	9.80916e-36	ebi-a-GCST90027158	AD	17	73819525
rs1113758	-3.2555	-0.402256	8.26495e-36	ebi-a-GCST90027158	AD	17	73800608
rs8073208	-3.2516	-0.347985	8.24201e-36	ebi-a-GCST90027158	AD	17	73799415
rs118054410	-1.5337	2.59901	7.76553e-36	ebi-a-GCST90027158	AD	17	73843221
rs9908072	-3.1662	-0.472527	6.65127e-36	ebi-a-GCST90027158	AD	17	73801937
rs8067328	-3.1361	-0.507299	6.17596e-36	ebi-a-GCST90027158	AD	17	73808780
rs75683843	-3.1016	-0.441509	5.88326e-36	ebi-a-GCST90027158	AD	17	73857189
rs12601949	-3.02951	-0.848921	5.82358e-36	ebi-a-GCST90027158	AD	17	73791815
rs7207208	-3.08789	-0.474638	5.39143e-36	ebi-a-GCST90027158	AD	17	73820935
rs139900670	1.3573	2.24144	4.99751e-36	ebi-a-GCST90027158	AD	17	73825616
rs72490455	-2.91191	-0.891986	4.64641e-36	ebi-a-GCST90027158	AD	17	73799299
rs78701140	2.3728	0.341588	4.48072e-36	ebi-a-GCST90027158	AD	17	73806279
rs187179863	-2.5967	1.00658	4.25634e-36	ebi-a-GCST90027158	AD	17	73833065
rs28455492	2.0123	1.79739	3.5951e-36	ebi-a-GCST90027158	AD	17	73829591
rs12603934	-2.6648	-1.27875	3.52973e-36	ebi-a-GCST90027158	AD	17	73807658
rs60581193	2.11341	-0.940061	3.52851e-36	ebi-a-GCST90027158	AD	17	73793443
rs112524740	0.786801	2.25292	2.87979e-36	ebi-a-GCST90027158	AD	17	73818982
rs77675542	0.9531	2.09392	2.73106e-36	ebi-a-GCST90027158	AD	17	73823148
rs144716148	1.9568	1.63281	2.53142e-36	ebi-a-GCST90027158	AD	17	73835231
rs2008012	-3.09211	1.37864	2.3641e-36	ebi-a-GCST90027158	AD	17	73822445
rs77528055	0.9531	1.99216	2.36135e-36	ebi-a-GCST90027158	AD	17	73816829
rs58629675	-0.4073	2.362	2.25875e-36	ebi-a-GCST90027158	AD	17	73821596
rs11867315	-3.211	1.07	2.16417e-36	ebi-a-GCST90027158	AD	17	73861835
rs28404846	-2.577	-0.958478	2.02717e-36	ebi-a-GCST90027158	AD	17	73816404
rs58342122	2.0406	1.2159	2.02239e-36	ebi-a-GCST90027158	AD	17	73812919
rs8071650	-3.3392	0.761364	1.97441e-36	ebi-a-GCST90027158	AD	17	73797871
rs9904366	-2.5552	-0.529586	1.95037e-36	ebi-a-GCST90027158	AD	17	73839326
rs112196783	-3.0459	-0.953488	1.93063e-36	ebi-a-GCST90027158	AD	17	73834380
rs6501837	-2.7458	-0.380435	1.90058e-36	ebi-a-GCST90027158	AD	17	73822415
rs2305912	-2.5714	-0.868794	1.75716e-36	ebi-a-GCST90027158	AD	17	73821630
rs147842313	2.3521	0.98722	1.6434e-36	ebi-a-GCST90027158	AD	17	73780813
rs59126276	-2.91211	-1.02273	1.45811e-36	ebi-a-GCST90027158	AD	17	73853515
rs4075604	-28.4021	-2.01031	1.35091e-36	ebi-a-GCST90027158	AD	2	173387668
rs59997503	1.83	1.22512	1.33097e-36	ebi-a-GCST90027158	AD	17	73811860
rs138836384	1.4708	0.744765	1.25036e-36	ebi-a-GCST90027158	AD	17	73849276
rs112253169	-2.8341	-1.06818	1.22423e-36	ebi-a-GCST90027158	AD	17	73850080
rs28757798	1.5642	1.62111	1.15183e-36	ebi-a-GCST90027158	AD	17	73833961
rs57155095	1.8022	1.15314	1.05053e-36	ebi-a-GCST90027158	AD	17	73829263
rs146767675	1.3573	-0.119376	1.04592e-36	ebi-a-GCST90027158	AD	17	73826938
rs139245550	-0.625799	-1.84091	9.42696e-37	ebi-a-GCST90027158	AD	17	73804561
rs936395	-2.7494	-1.0303	9.28617e-37	ebi-a-GCST90027158	AD	17	73852116
rs117489381	1.4965	1.57077	9.24894e-37	ebi-a-GCST90027158	AD	17	73824305
rs117149719	2.2368	-0.949664	8.51145e-37	ebi-a-GCST90027158	AD	17	73853310
rs8073701	-1.2286	0.136837	8.16417e-37	ebi-a-GCST90027158	AD	17	73812429
rs185545015	-2.2602	-0.440972	7.92803e-37	ebi-a-GCST90027158	AD	17	73853331
rs76256594	0.9531	-0.399045	7.53997e-37	ebi-a-GCST90027158	AD	17	73814836
rs143083852	-1.956	-1.16014	7.27304e-37	ebi-a-GCST90027158	AD	17	73876054
rs113930559	0.968599	-0.0321691	7.0726e-37	ebi-a-GCST90027158	AD	17	73813398
rs149793364	-0.6695	-1.79287	7.04668e-37	ebi-a-GCST90027158	AD	17	73790651
rs145733968	1.025	0.76969	6.44108e-37	ebi-a-GCST90027158	AD	17	73777694
rs35677624	-1.6943	0.161565	6.16527e-37	ebi-a-GCST90027158	AD	17	73867841
rs72860368	2.2887	0.141732	6.16142e-37	ebi-a-GCST90027158	AD	17	73788798
rs12600868	3.06521	-0.388235	6.11222e-37	ebi-a-GCST90027158	AD	17	73784214
rs116424989	-2.0175	-0.945848	6.11175e-37	ebi-a-GCST90027158	AD	17	73861758
rs148136445	0.138	-1.79622	6.08492e-37	ebi-a-GCST90027158	AD	17	73849471
rs143335068	-0.8941	0.0425351	6.0162e-37	ebi-a-GCST90027158	AD	17	73790603
rs11868471	-2.3336	0.934673	5.84322e-37	ebi-a-GCST90027158	AD	17	73816026
rs77351684	-0.8986	0.405303	5.51767e-37	ebi-a-GCST90027158	AD	17	73825434
rs188661915	0.566401	0.55273	5.2369e-37	ebi-a-GCST90027158	AD	17	73853921
rs149354648	1.1338	-0.468227	5.11962e-37	ebi-a-GCST90027158	AD	17	73838163
rs184764437	-1.8045	-0.639098	5.10249e-37	ebi-a-GCST90027158	AD	17	73863105
rs143691959	-0.1495	1.13703	4.94236e-37	ebi-a-GCST90027158	AD	17	73807768
rs145120696	0.6586	-0.327922	4.88197e-37	ebi-a-GCST90027158	AD	17	73785968
rs142670798	0.6403	-0.246753	4.76202e-37	ebi-a-GCST90027158	AD	17	73784691
rs115907044	0.4924	-0.145147	4.65743e-37	ebi-a-GCST90027158	AD	17	73835413
rs2290770	1.493	-0.131313	4.62539e-37	ebi-a-GCST90027158	AD	17	73831016
rs185538261	-1.3502	0.640736	4.60678e-37	ebi-a-GCST90027158	AD	17	73829228
rs189207478	-1.4094	-0.762089	4.50137e-37	ebi-a-GCST90027158	AD	17	73798196
rs9913290	-2.2386	0.898477	4.46678e-37	ebi-a-GCST90027158	AD	17	73810305
rs9908146	-2.2477	0.883249	4.44428e-37	ebi-a-GCST90027158	AD	17	73812909
rs79584262	1.2726	-0.0973783	4.36101e-37	ebi-a-GCST90027158	AD	17	73833902
rs191630967	-1.1693	-1.00949	4.24992e-37	ebi-a-GCST90027158	AD	17	73805810
rs60257618	-0.1286	0.588913	4.24449e-37	ebi-a-GCST90027158	AD	17	73783042
rs190883544	-1.9208	-0.040625	4.21518e-37	ebi-a-GCST90027158	AD	17	73811932
rs77685513	1.212	1.3942	3.98083e-37	ebi-a-GCST90027158	AD	17	73873924
rs138567988	-0.2937	0.338102	3.95746e-37	ebi-a-GCST90027158	AD	17	73870612
rs1106343	-2.35891	1.48544	3.77389e-37	ebi-a-GCST90027158	AD	17	73818872
rs936392	-1.3027	1.30141	3.6532e-37	ebi-a-GCST90027158	AD	17	73847798
rs113518773	-1.0876	-1.0444	3.55973e-37	ebi-a-GCST90027158	AD	17	73783954
rs2898587	-2.34779	1.46602	3.55743e-37	ebi-a-GCST90027158	AD	17	73822752
rs144415178	-0.6365	-0.874157	3.49665e-37	ebi-a-GCST90027158	AD	17	73808770
rs112610163	-1.0647	-1.04255	3.46465e-37	ebi-a-GCST90027158	AD	17	73791668
rs113861754	0.6297	-0.968839	3.43371e-37	ebi-a-GCST90027158	AD	17	73830188
rs144446289	1.7726	-0.455056	3.38865e-37	ebi-a-GCST90027158	AD	17	73825564
rs75769185	-1.0704	-1	3.33639e-37	ebi-a-GCST90027158	AD	17	73790989
rs113442083	-1.0876	-0.971042	3.31584e-37	ebi-a-GCST90027158	AD	17	73783543
rs79712232	-0.2381	0.167772	3.31544e-37	ebi-a-GCST90027158	AD	17	73852821
rs74654417	1.3564	-0.38015	3.30213e-37	ebi-a-GCST90027158	AD	17	73817063
rs76143484	-0.2198	0.082021	3.30181e-37	ebi-a-GCST90027158	AD	17	73852113
rs113628578	-0.744301	0.571821	3.3014e-37	ebi-a-GCST90027158	AD	17	73786987
rs4789229	2.8611	-0.352941	3.29639e-37	ebi-a-GCST90027158	AD	17	73796002
rs111752613	-0.219501	0.160904	3.28836e-37	ebi-a-GCST90027158	AD	17	73849424
rs112247945	-0.1832	0.0716163	3.27374e-37	ebi-a-GCST90027158	AD	17	73853914
rs191295947	0.806101	-0.216466	3.23188e-37	ebi-a-GCST90027158	AD	17	73863236
rs113713603	-1.0532	-0.970986	3.19582e-37	ebi-a-GCST90027158	AD	17	73794547
rs113685861	-1.0704	-0.943798	3.16588e-37	ebi-a-GCST90027158	AD	17	73790942
rs8081539	2.8385	-0.388235	3.13071e-37	ebi-a-GCST90027158	AD	17	73792372
rs72860367	1.9661	-0.909091	3.12195e-37	ebi-a-GCST90027158	AD	17	73784780
rs111856412	-1.0589	-0.936047	3.1074e-37	ebi-a-GCST90027158	AD	17	73793850
rs117456048	0.9156	1.43188	3.10541e-37	ebi-a-GCST90027158	AD	17	73851453
rs111641454	-1.0532	-0.926499	3.06888e-37	ebi-a-GCST90027158	AD	17	73795417
rs190985804	1.9733	-0.411215	3.06329e-37	ebi-a-GCST90027158	AD	17	73821302
rs187641235	0.930199	1.41329	3.06112e-37	ebi-a-GCST90027158	AD	17	73863106
rs148206980	0.6049	-1.07769	3.0211e-37	ebi-a-GCST90027158	AD	17	73857473
rs117441667	0.608501	-0.712425	2.98532e-37	ebi-a-GCST90027158	AD	17	73828793
rs113495583	-1.0532	-0.844961	2.85811e-37	ebi-a-GCST90027158	AD	17	73796117
rs146038906	-0.9289	1.45329	2.85312e-37	ebi-a-GCST90027158	AD	17	73825581
rs28578956	2.8121	-0.329412	2.84572e-37	ebi-a-GCST90027158	AD	17	73790974
rs190618013	-0.5773	-0.867834	2.83063e-37	ebi-a-GCST90027158	AD	17	73779555
rs112910865	-0.966399	-0.920543	2.7363e-37	ebi-a-GCST90027158	AD	17	73807050
rs186134158	1.6332	-0.455307	2.71154e-37	ebi-a-GCST90027158	AD	17	73825568
rs13398175	-28.3408	-2.06186	2.65084e-37	ebi-a-GCST90027158	AD	2	173378821
rs77351742	-0.0550001	-0.121528	2.61444e-37	ebi-a-GCST90027158	AD	17	73860389
rs187139185	-0.731401	0.86803	2.51264e-37	ebi-a-GCST90027158	AD	17	73850965
rs112703123	1.4167	0.0539957	2.51143e-37	ebi-a-GCST90027158	AD	17	73820200
rs74319437	-0.853999	-0.901163	2.44019e-37	ebi-a-GCST90027158	AD	17	73809979
rs112588885	-0.885201	-0.860735	2.42433e-37	ebi-a-GCST90027158	AD	17	73798695
rs111305797	-0.828999	-0.911025	2.41667e-37	ebi-a-GCST90027158	AD	17	73811839
rs149498433	-0.891399	-0.843629	2.40755e-37	ebi-a-GCST90027158	AD	17	73797302
rs138575304	-0.9785	0.331092	2.39194e-37	ebi-a-GCST90027158	AD	17	73800264
rs147279281	0.1979	1.65543	2.28107e-37	ebi-a-GCST90027158	AD	17	73797883
rs186917058	0.885399	0.641651	2.1791e-37	ebi-a-GCST90027158	AD	17	73799402
rs4788910	-1.9433	0.761421	2.15973e-37	ebi-a-GCST90027158	AD	17	73794213
rs2199048	-2.70191	0.11236	2.15561e-37	ebi-a-GCST90027158	AD	17	73868288
rs148445901	0.216001	-0.733227	2.1554e-37	ebi-a-GCST90027158	AD	17	73818628
rs111822018	0.812901	-0.481618	2.13847e-37	ebi-a-GCST90027158	AD	17	73830950
rs76355239	0.8433	0.54446	2.12157e-37	ebi-a-GCST90027158	AD	17	73795436
rs147645780	-0.1814	1.54795	2.11155e-37	ebi-a-GCST90027158	AD	17	73811138
rs113271972	-0.856101	-0.897143	2.09886e-37	ebi-a-GCST90027158	AD	17	73783922
rs112523698	-1.0165	-0.470238	2.03918e-37	ebi-a-GCST90027158	AD	17	73807552
rs145710011	-0.5745	-0.650718	2.03481e-37	ebi-a-GCST90027158	AD	17	73868012
rs79625729	0.2621	1.46429	2.01977e-37	ebi-a-GCST90027158	AD	17	73808885
rs35103294	2.7164	-0.119048	2.01555e-37	ebi-a-GCST90027158	AD	17	73810937
rs79295100	-0.63	0.952542	1.98785e-37	ebi-a-GCST90027158	AD	17	73823141
rs186655786	0.555901	0.664	1.98164e-37	ebi-a-GCST90027158	AD	17	73817203
rs79505923	-0.0838999	1.43506	1.98017e-37	ebi-a-GCST90027158	AD	17	73807677
rs111489511	-0.3694	-1.00192	1.96545e-37	ebi-a-GCST90027158	AD	17	73824686
rs148135122	0.882099	0.152055	1.93128e-37	ebi-a-GCST90027158	AD	17	73783820
rs79746341	-0.8651	-0.553571	1.92811e-37	ebi-a-GCST90027158	AD	17	73800108
rs193084422	-0.590399	0.45	1.91742e-37	ebi-a-GCST90027158	AD	17	73787101
rs111864942	0.714299	-0.418478	1.90577e-37	ebi-a-GCST90027158	AD	17	73817381
rs4788911	-1.885	0.766497	1.89066e-37	ebi-a-GCST90027158	AD	17	73794431
rs79349435	0.905501	-0.19854	1.8722e-37	ebi-a-GCST90027158	AD	17	73779985
rs112498328	0.714299	-0.382353	1.85376e-37	ebi-a-GCST90027158	AD	17	73827096
rs57161046	0.8071	0.0866477	1.84802e-37	ebi-a-GCST90027158	AD	17	73840668
rs77546355	0.882901	-0.131387	1.79781e-37	ebi-a-GCST90027158	AD	17	73779947
rs10221244	2.5995	-0.552941	1.77903e-37	ebi-a-GCST90027158	AD	17	73785718
rs117042228	1.6394	-0.450237	1.69517e-37	ebi-a-GCST90027158	AD	17	73796845
rs35757209	2.58179	-0.552941	1.69302e-37	ebi-a-GCST90027158	AD	17	73793504
rs116997749	0.565399	0.557402	1.64137e-37	ebi-a-GCST90027158	AD	17	73789543
rs55636440	2.56601	-0.458824	1.55451e-37	ebi-a-GCST90027158	AD	17	73796499
rs4789228	-1.7549	0.756345	1.54203e-37	ebi-a-GCST90027158	AD	17	73795279
rs112426268	-0.4906	-0.62173	1.47638e-37	ebi-a-GCST90027158	AD	17	73822991
rs118049905	-0.612101	-0.271845	1.45232e-37	ebi-a-GCST90027158	AD	17	73826167
rs146545692	-0.8719	-0.130221	1.42234e-37	ebi-a-GCST90027158	AD	17	73819159
rs4789227	2.49129	-0.564706	1.35845e-37	ebi-a-GCST90027158	AD	17	73794354
rs138699271	0.834	-0.0138889	1.33521e-37	ebi-a-GCST90027158	AD	17	73789303
rs150141854	-0.4173	-0.682984	1.31915e-37	ebi-a-GCST90027158	AD	17	73811457
rs138604050	0.715698	-0.271028	1.30678e-37	ebi-a-GCST90027158	AD	17	73799293
rs143586720	1.337	-0.688372	1.29735e-37	ebi-a-GCST90027158	AD	17	73837434
rs75988962	-2.1267	-0.52	1.28194e-37	ebi-a-GCST90027158	AD	17	73824786
rs117015978	-0.5268	0.869688	1.23125e-37	ebi-a-GCST90027158	AD	17	73797387
rs185419295	-0.4906	0.00856531	1.20768e-37	ebi-a-GCST90027158	AD	17	73835873
rs2063730	-28.3982	-3.17476	1.19439e-37	ebi-a-GCST90027158	AD	11	78048524
rs116044941	-1.895	1.18584	1.17446e-37	ebi-a-GCST90027158	AD	17	73874684
rs878371	2.49329	-0.178571	1.15798e-37	ebi-a-GCST90027158	AD	17	73816844
rs142661652	1.2349	-0.746544	1.1477e-37	ebi-a-GCST90027158	AD	17	73869856
rs185016807	-0.1162	-0.242938	1.11078e-37	ebi-a-GCST90027158	AD	17	73782558
rs12603219	-1.669	0.435	1.04721e-37	ebi-a-GCST90027158	AD	17	73796766
rs1105917	-1.7829	1.23423	9.82915e-38	ebi-a-GCST90027158	AD	17	73873656
rs3744009	-2.3452	0.076087	9.78611e-38	ebi-a-GCST90027158	AD	17	73839366
rs137882627	0.4829	0.0913838	8.97389e-38	ebi-a-GCST90027158	AD	17	73828164
rs116903464	0.250901	-0.0326975	8.39633e-38	ebi-a-GCST90027158	AD	17	73784013
rs74606200	0.1368	0.0163488	8.29454e-38	ebi-a-GCST90027158	AD	17	73792561
rs4072479	-1.6766	1.1875	7.78577e-38	ebi-a-GCST90027158	AD	17	73874138
rs78409592	0.327702	-0.982759	7.41796e-38	ebi-a-GCST90027158	AD	17	73796590
rs9908862	-1.6266	1.1875	7.2025e-38	ebi-a-GCST90027158	AD	17	73873394
rs11655389	2.25339	-0.16092	7.01996e-38	ebi-a-GCST90027158	AD	17	73780506
rs7217536	-2.24329	0.215909	6.87843e-38	ebi-a-GCST90027158	AD	17	73835037
rs4600514	-1.5316	1.22321	6.51691e-38	ebi-a-GCST90027158	AD	17	73874071
rs74410877	1.7572	0.590164	6.29634e-38	ebi-a-GCST90027158	AD	17	73832384
rs3903010	-1.5103	1.20536	6.12348e-38	ebi-a-GCST90027158	AD	17	73874012
rs11868308	2.0429	-0.371134	5.9067e-38	ebi-a-GCST90027158	AD	17	73837209
rs9889965	-1.44769	1.19643	5.46833e-38	ebi-a-GCST90027158	AD	17	73874770
rs111777203	0.554801	-1.21687	4.69579e-38	ebi-a-GCST90027158	AD	17	73839777
rs111365807	1.3344	0.879032	4.22905e-38	ebi-a-GCST90027158	AD	17	73825463
rs112695630	-0.767301	-0.42623	3.78519e-38	ebi-a-GCST90027158	AD	17	73812867
rs17581498	0.525801	1.40336	3.31956e-38	ebi-a-GCST90027158	AD	17	73794047
rs60851052	0.609598	1.35294	3.26517e-38	ebi-a-GCST90027158	AD	17	73790960
rs55752989	0.537298	1.37815	3.22773e-38	ebi-a-GCST90027158	AD	17	73797274
rs55674581	0.534397	1.36134	3.14957e-38	ebi-a-GCST90027158	AD	17	73797235
rs7218058	-1.84351	0.227273	3.07892e-38	ebi-a-GCST90027158	AD	17	73834948
rs3744010	-1.64851	-0.645161	3.05555e-38	ebi-a-GCST90027158	AD	17	73840243
rs56179852	0.842702	1.22124	2.93807e-38	ebi-a-GCST90027158	AD	17	73803613
rs55991250	0.753598	1.27434	2.93562e-38	ebi-a-GCST90027158	AD	17	73807403
rs55783202	0.7197	1.26549	2.83274e-38	ebi-a-GCST90027158	AD	17	73807832
rs55769445	0.729704	1.24779	2.78942e-38	ebi-a-GCST90027158	AD	17	73810446
rs112503011	0.5025	1.2605	2.71766e-38	ebi-a-GCST90027158	AD	17	73796617
rs4630610	0.862803	1.07965	2.585e-38	ebi-a-GCST90027158	AD	17	73822583
rs68189149	0.732502	1.0531	2.26078e-38	ebi-a-GCST90027158	AD	17	73820021
rs12602430	-1.6649	0.25	2.25184e-38	ebi-a-GCST90027158	AD	17	73835175
rs11868566	0.602101	1.01786	1.96108e-38	ebi-a-GCST90027158	AD	17	73816446
rs73352129	-1.5232	0.222222	1.91172e-38	ebi-a-GCST90027158	AD	17	73778609
rs17581728	-0.983501	-0.305263	1.14528e-38	ebi-a-GCST90027158	AD	17	73830996
rs11652539	-1.11321	-0.45977	1.10238e-38	ebi-a-GCST90027158	AD	17	73797775
rs11652261	-1.0808	-0.45977	1.06414e-38	ebi-a-GCST90027158	AD	17	73797777
rs11870883	-0.747797	-0.505263	1.01332e-38	ebi-a-GCST90027158	AD	17	73838857
rs2290769	-0.734104	-0.231579	9.21984e-39	ebi-a-GCST90027158	AD	17	73826406
rs11870078	-0.5395	-0.452632	8.59804e-39	ebi-a-GCST90027158	AD	17	73838108
rs62088246	0.400901	0.917647	8.22363e-39	ebi-a-GCST90027158	AD	17	73807961
rs112267124	-0.5061	-0.294737	8.00689e-39	ebi-a-GCST90027158	AD	17	73828903
rs3744008	-0.283099	-0.505263	7.95634e-39	ebi-a-GCST90027158	AD	17	73839214
rs7105835	-28.1773	-3.46296	5.97967e-40	ebi-a-GCST90027158	AD	11	78075725
rs8085743	-31.7403	-2.91463	1.95735e-41	ebi-a-GCST90027158	AD	18	43661050
rs881338	-27.8191	-3.07273	7.8725e-45	ebi-a-GCST90027158	AD	11	78128797
rs12270434	-27.7234	-2.74336	1.95015e-46	ebi-a-GCST90027158	AD	11	78103300
rs1920979	-27.5414	-0.882353	1.04376e-47	ebi-a-GCST90027158	AD	2	173344474
rs7587940	-27.4772	-0.964706	1.92945e-48	ebi-a-GCST90027158	AD	2	173343788
rs10899494	-27.4857	-2.75	3.21797e-49	ebi-a-GCST90027158	AD	11	78122208
rs10899484	-27.2052	-2.625	1.10222e-52	ebi-a-GCST90027158	AD	11	78068765
rs11237460	-26.9589	-2.6875	1.59851e-55	ebi-a-GCST90027158	AD	11	78056274
rs11237459	-26.9504	-2.66071	1.18467e-55	ebi-a-GCST90027158	AD	11	78056273
rs7937277	-26.6901	-2.69492	1.2887e-58	ebi-a-GCST90027158	AD	11	78114977
rs6592775	-26.6305	-2.42574	1.48648e-59	ebi-a-GCST90027158	AD	11	78117047
rs9962458	-30.2363	-3.0119	1.7472e-61	ebi-a-GCST90027158	AD	18	43678625
rs68058025	42.418	1.96429	5.18676e-65	ebi-a-GCST90027158	AD	4	39473704
rs16860513	-25.9733	-1.73446	4.65987e-66	ebi-a-GCST90027158	AD	2	173342367
rs17664	-25.8383	-0.915663	2.25072e-67	ebi-a-GCST90027158	AD	2	173369231
rs5015856	-25.7517	-0.879518	2.34483e-68	ebi-a-GCST90027158	AD	2	173364385
rs7570417	-25.7192	-0.903614	1.04172e-68	ebi-a-GCST90027158	AD	2	173364048
rs2357635	-25.6919	-0.963855	5.47126e-69	ebi-a-GCST90027158	AD	2	173358225
rs7575064	-25.6897	-0.975904	5.23443e-69	ebi-a-GCST90027158	AD	2	173382746
rs2357634	-25.6893	-0.939759	5.00307e-69	ebi-a-GCST90027158	AD	2	173358257
rs4972834	-25.6687	-0.963855	3.0198e-69	ebi-a-GCST90027158	AD	2	173383041
rs4972835	-25.6571	-0.975904	2.26986e-69	ebi-a-GCST90027158	AD	2	173383074
rs71364522	-29.6348	-2.86905	1.82982e-69	ebi-a-GCST90027158	AD	18	43700443
rs10193201	-25.65	-0.915663	1.7907e-69	ebi-a-GCST90027158	AD	2	173375915
rs4246630	-25.6432	-0.951807	1.55384e-69	ebi-a-GCST90027158	AD	2	173388341
rs11237488	-25.6946	-2.95122	1.42287e-69	ebi-a-GCST90027158	AD	11	78128775
rs1319059	-25.6401	-0.891566	1.35887e-69	ebi-a-GCST90027158	AD	2	173353060
rs4246629	-25.5703	-0.951807	2.41762e-70	ebi-a-GCST90027158	AD	2	173387994
rs6433362	-25.4917	-0.855422	2.99211e-71	ebi-a-GCST90027158	AD	2	173345469
rs2293648	-25.4001	-1.48066	1.20694e-72	ebi-a-GCST90027158	AD	2	173352157
rs183141927	-25.3946	-1.43646	9.34312e-73	ebi-a-GCST90027158	AD	2	173392942
rs147233048	-25.3899	-1.44199	8.36307e-73	ebi-a-GCST90027158	AD	2	173393903
rs57244773	-25.3899	-1.43646	8.29717e-73	ebi-a-GCST90027158	AD	2	173393605
rs16860478	-25.3735	-1.61326	7.20969e-73	ebi-a-GCST90027158	AD	2	173334716
rs75669437	-25.3591	-1.44199	3.89226e-73	ebi-a-GCST90027158	AD	2	173395373
rs10930559	-25.3096	-1.51934	1.29044e-73	ebi-a-GCST90027158	AD	2	173352824
rs9636257	-25.294	-1.50829	8.34853e-74	ebi-a-GCST90027158	AD	2	173344128
rs59374567	-25.2762	-1.4011	4.6091e-74	ebi-a-GCST90027158	AD	2	173377302
rs142731545	-25.2551	-1.46667	2.91201e-74	ebi-a-GCST90027158	AD	2	173394201
rs16860634	-25.2497	-1.46409	2.59158e-74	ebi-a-GCST90027158	AD	2	173368358
rs2737086	-25.2051	-1.03614	2.53796e-74	ebi-a-GCST90027158	AD	2	173355337
rs2293647	-25.2309	-1.47514	1.66909e-74	ebi-a-GCST90027158	AD	2	173344680
rs3108778	-25.1732	-1.07229	1.18632e-74	ebi-a-GCST90027158	AD	2	173350781
rs16860643	-25.2063	-1.53933	1.05081e-74	ebi-a-GCST90027158	AD	2	173371278
rs79474289	-25.1913	-1.50829	6.44992e-75	ebi-a-GCST90027158	AD	2	173362046
rs55867175	-25.1866	-1.57459	6.40933e-75	ebi-a-GCST90027158	AD	2	173340209
rs16860515	-25.168	-1.61878	4.24626e-75	ebi-a-GCST90027158	AD	2	173342416
rs76738244	-25.1499	-1.3956	1.884e-75	ebi-a-GCST90027158	AD	2	173382986
rs11898288	-25.0868	-1.09639	1.39789e-75	ebi-a-GCST90027158	AD	2	173338045
rs115142421	-25.1177	-1.43646	1.00522e-75	ebi-a-GCST90027158	AD	2	173382777
rs60096331	-25.1185	-1.44505	9.25452e-76	ebi-a-GCST90027158	AD	2	173375391
rs78534109	-25.0952	-1.51397	6.43777e-76	ebi-a-GCST90027158	AD	2	173374424
rs57404607	-25.1037	-1.3956	5.98005e-76	ebi-a-GCST90027158	AD	2	173377277
rs78623829	-25.0633	-1.41758	2.26358e-76	ebi-a-GCST90027158	AD	2	173379230
rs2293645	-25.0388	-1.51934	1.57342e-76	ebi-a-GCST90027158	AD	2	173366960
rs116108611	-25.0271	-1.53333	1.14758e-76	ebi-a-GCST90027158	AD	2	173331076
rs59476799	-24.964	-1.44693	2.35247e-77	ebi-a-GCST90027158	AD	2	173376319
rs59970483	-24.9626	-1.47802	2.03054e-77	ebi-a-GCST90027158	AD	2	173378344
rs7940841	-24.9664	-2.59821	5.51226e-78	ebi-a-GCST90027158	AD	11	78079084
rs114997784	-24.878	-1.45	2.66654e-78	ebi-a-GCST90027158	AD	2	173373831
rs4620747	-24.6749	-2.61053	4.81477e-81	ebi-a-GCST90027158	AD	11	78079161
rs6723030	-24.575	-1.17073	4.72416e-81	ebi-a-GCST90027158	AD	2	173336792
rs74461567	-24.4542	-1.32571	7.58612e-83	ebi-a-GCST90027158	AD	2	173327823
rs116532339	-24.0084	-1.46857	2.16011e-87	ebi-a-GCST90027158	AD	2	173321791
rs16860438	-23.9838	-1.50286	1.26863e-87	ebi-a-GCST90027158	AD	2	173321413
rs77167534	-23.96	-1.40571	6.27593e-88	ebi-a-GCST90027158	AD	2	173319930
rs12622724	-23.9447	-1.43103	4.78895e-88	ebi-a-GCST90027158	AD	2	173324908
rs115112210	-23.8632	-1.61714	8.86658e-89	ebi-a-GCST90027158	AD	2	173318179
rs16860426	-23.8474	-1.65714	6.49268e-89	ebi-a-GCST90027158	AD	2	173319112
rs114161133	-23.809	-1.61714	2.47165e-89	ebi-a-GCST90027158	AD	2	173318244
rs12613307	-23.8188	-1.43103	2.36859e-89	ebi-a-GCST90027158	AD	2	173325244
rs75888567	-23.7826	-1.38857	9.58631e-90	ebi-a-GCST90027158	AD	2	173324256
rs16860419	-23.7163	-1.62286	2.72901e-90	ebi-a-GCST90027158	AD	2	173317826
rs1574256	-23.6971	-1.69714	2.0324e-90	ebi-a-GCST90027158	AD	2	173313965
rs1574259	-23.6873	-1.70286	1.6822e-90	ebi-a-GCST90027158	AD	2	173313453
rs12052253	-23.6692	-1.70286	1.05684e-90	ebi-a-GCST90027158	AD	2	173314713
rs12052385	-23.6482	-1.65714	6.05885e-91	ebi-a-GCST90027158	AD	2	173316217
rs12621278	-23.6153	-1.76571	3.47277e-91	ebi-a-GCST90027158	AD	2	173311553
rs80353656	-23.5366	-1.73295	4.91084e-92	ebi-a-GCST90027158	AD	2	173309402
rs16860397	-23.5189	-1.76571	3.41943e-92	ebi-a-GCST90027158	AD	2	173308194
rs3762618	-23.5173	-1.69714	3.02868e-92	ebi-a-GCST90027158	AD	2	173305847
rs10207654	-23.4833	-1.73143	1.51512e-92	ebi-a-GCST90027158	AD	2	173307756
rs13410475	-23.4445	-1.73563	5.94704e-93	ebi-a-GCST90027158	AD	2	173309618
rs10187564	-23.4247	-1.73143	3.75383e-93	ebi-a-GCST90027158	AD	2	173308615
rs146618443	-23.4055	-1.73563	2.40328e-93	ebi-a-GCST90027158	AD	2	173309803
rs10207640	-23.3822	-1.74286	1.49239e-93	ebi-a-GCST90027158	AD	2	173307726
rs4405725	-23.2883	-1.68571	1.50387e-94	ebi-a-GCST90027158	AD	2	173305382
rs12615596	-23.2538	-1.69942	7.33454e-95	ebi-a-GCST90027158	AD	2	173311682
rs77283671	-27.2951	-3.28235	9.39502e-98	ebi-a-GCST90027158	AD	18	43624881
rs9787624	-24.7961	-3.55435	2.27488e-107	ebi-a-GCST90027158	AD	10	22822393
rs12768143	-24.7658	-3.11957	2.51881e-108	ebi-a-GCST90027158	AD	10	22808844
rs12769611	-24.7292	-3.29348	1.79039e-108	ebi-a-GCST90027158	AD	10	22811861
rs11013036	-24.7418	-3.18478	1.718e-108	ebi-a-GCST90027158	AD	10	22814936
rs11013035	-24.7334	-3.19565	1.44369e-108	ebi-a-GCST90027158	AD	10	22814930
rs4388776	-24.7173	-3.27174	1.24488e-108	ebi-a-GCST90027158	AD	10	22813283
rs11013032	-24.7025	-3.30435	9.61931e-109	ebi-a-GCST90027158	AD	10	22811413
rs2885992	-24.6806	-3.20652	4.0669e-109	ebi-a-GCST90027158	AD	10	22810279
rs10828311	-24.6671	-3.22826	3.13215e-109	ebi-a-GCST90027158	AD	10	22809648
rs7092319	-24.5952	-3.25	5.77893e-110	ebi-a-GCST90027158	AD	10	22809571
rs7096205	-24.5764	-3.26087	3.76979e-110	ebi-a-GCST90027158	AD	10	22809934
rs12765191	-24.5518	-3.22826	1.86369e-110	ebi-a-GCST90027158	AD	10	22812166
rs2578188	25.9172	1.75424	1.72746e-115	ebi-a-GCST90027158	AD	18	43680074
rs12221321	-24.2005	-2.08163	1.69622e-115	ebi-a-GCST90027158	AD	10	22802349
rs2515639	25.8639	1.72881	4.23837e-116	ebi-a-GCST90027158	AD	18	43681453
rs2850644	25.8608	1.75214	4.043e-116	ebi-a-GCST90027158	AD	18	43680304
rs2467669	25.8544	1.72881	3.31441e-116	ebi-a-GCST90027158	AD	18	43681231
rs71364518	25.8277	1.69492	1.57589e-116	ebi-a-GCST90027158	AD	18	43683462
rs4890623	25.8165	1.73729	1.2691e-116	ebi-a-GCST90027158	AD	18	43681819
rs12570045	-24.1322	-1.33654	8.54342e-117	ebi-a-GCST90027158	AD	10	22779693
rs4370834	-23.9826	-2.78022	5.12129e-117	ebi-a-GCST90027158	AD	10	22810071
rs2608831	39.44	1.40909	2.7547e-118	ebi-a-GCST90027158	AD	4	39473072
rs4260155	25.6745	1.5641	2.5419e-118	ebi-a-GCST90027158	AD	18	43691499
rs2687975	39.4041	1.38636	6.50969e-119	ebi-a-GCST90027158	AD	4	39472311
rs13129244	39.4012	1.42045	6.0864e-119	ebi-a-GCST90027158	AD	4	39469845
rs3744992	25.5576	1.68644	1.56778e-119	ebi-a-GCST90027158	AD	18	43684657
rs28775410	25.3797	1.58974	1.45241e-121	ebi-a-GCST90027158	AD	18	43696552
rs28768435	25.2378	1.5812	4.08653e-123	ebi-a-GCST90027158	AD	18	43696541
rs8083916	25.2143	1.58974	2.31655e-123	ebi-a-GCST90027158	AD	18	43694676
rs2578189	24.9438	1.72881	3.47521e-126	ebi-a-GCST90027158	AD	18	43680700
rs7436623	38.8908	1.98824	3.62107e-127	ebi-a-GCST90027158	AD	4	39473766
rs11892462	-19.6036	-1.63333	2.76547e-128	ebi-a-GCST90027158	AD	2	173388962
rs6746243	-19.6026	-1.61667	2.64044e-128	ebi-a-GCST90027158	AD	2	173381436
rs10451559	-19.5968	-1.68333	2.63129e-128	ebi-a-GCST90027158	AD	2	173378148
rs4314964	22.964	1.31395	1.13421e-128	ebi-a-GCST90027158	AD	10	22811945
rs7899156	22.9165	1.93023	1.03282e-128	ebi-a-GCST90027158	AD	10	22822524
rs13398305	-19.5142	-1.54167	4.26363e-129	ebi-a-GCST90027158	AD	2	173348835
rs13033614	-19.5037	-1.6	3.77561e-129	ebi-a-GCST90027158	AD	2	173392797
rs2364115	22.8909	1.65517	3.55544e-129	ebi-a-GCST90027158	AD	10	22817719
rs11886058	-19.4997	-1.58333	3.401e-129	ebi-a-GCST90027158	AD	2	173395052
rs7911272	22.8371	1.58621	9.31605e-130	ebi-a-GCST90027158	AD	10	22818090
rs4747440	22.8404	1.45977	8.30838e-130	ebi-a-GCST90027158	AD	10	22805109
rs11013051	-22.7568	-2.32955	6.41338e-130	ebi-a-GCST90027158	AD	10	22856279
rs4748808	22.7752	1.68966	2.7014e-130	ebi-a-GCST90027158	AD	10	22817524
rs35549346	-22.698	-2.26136	1.46417e-130	ebi-a-GCST90027158	AD	10	22850603
rs4144586	-22.7972	-0.686869	1.34066e-130	ebi-a-GCST90027158	AD	10	22787702
rs10430590	-22.5059	-3.23596	2.80317e-131	ebi-a-GCST90027158	AD	10	22833063
rs9783154	-22.4125	-3.34831	5.01261e-132	ebi-a-GCST90027158	AD	10	22827411
rs10828316	-22.3957	-3.02273	1.21392e-132	ebi-a-GCST90027158	AD	10	22838389
rs2230469	-22.3378	-3.03409	3.46284e-133	ebi-a-GCST90027158	AD	10	22839628
rs17740327	-18.8533	-1.50413	1.32058e-134	ebi-a-GCST90027158	AD	2	173364852
rs61486827	-18.8475	-1.55372	1.26791e-134	ebi-a-GCST90027158	AD	2	173377586
rs59424951	-18.8461	-1.49587	1.14145e-134	ebi-a-GCST90027158	AD	2	173365069
rs11895820	-18.8108	-1.52893	6.1597e-135	ebi-a-GCST90027158	AD	2	173390826
rs7580589	-18.7985	-1.57025	5.23515e-135	ebi-a-GCST90027158	AD	2	173371838
rs3792259	-18.7975	-1.41322	4.08278e-135	ebi-a-GCST90027158	AD	2	173362970
rs13021042	-18.7907	-1.44628	3.78087e-135	ebi-a-GCST90027158	AD	2	173367159
rs34938988	-18.7598	-1.58678	2.60436e-135	ebi-a-GCST90027158	AD	2	173379017
rs13012115	-18.7689	-1.42975	2.45393e-135	ebi-a-GCST90027158	AD	2	173361931
rs1831000	22.2773	1.24419	1.95978e-135	ebi-a-GCST90027158	AD	10	22818933
rs28463972	-18.7582	-1.40496	1.95027e-135	ebi-a-GCST90027158	AD	2	173365408
rs34401899	-18.7313	-1.52893	1.4018e-135	ebi-a-GCST90027158	AD	2	173383054
rs7917185	22.2573	1.30233	1.35352e-135	ebi-a-GCST90027158	AD	10	22819418
rs7912551	22.2407	1.2907	9.23258e-136	ebi-a-GCST90027158	AD	10	22818337
rs34153243	-18.7017	-1.58678	8.83574e-136	ebi-a-GCST90027158	AD	2	173379333
rs28480655	-18.7027	-1.46281	7.55304e-136	ebi-a-GCST90027158	AD	2	173365538
rs2884226	-18.6877	-1.54545	6.42236e-136	ebi-a-GCST90027158	AD	2	173371347
rs4314965	22.2168	1.32558	5.681e-136	ebi-a-GCST90027158	AD	10	22812276
rs10828313	22.2092	1.38372	5.19469e-136	ebi-a-GCST90027158	AD	10	22812551
rs4307629	22.2077	1.38372	5.02428e-136	ebi-a-GCST90027158	AD	10	22810853
rs12693002	-18.6699	-1.47934	4.09957e-136	ebi-a-GCST90027158	AD	2	173361566
rs2148363	22.197	1.39535	4.03418e-136	ebi-a-GCST90027158	AD	10	22815761
rs72814862	22.191	1.40698	3.59043e-136	ebi-a-GCST90027158	AD	10	22814817
rs1830999	22.1893	1.24419	2.78523e-136	ebi-a-GCST90027158	AD	10	22818861
rs2885993	22.1869	1.12791	2.29911e-136	ebi-a-GCST90027158	AD	10	22818711
rs10734039	22.1692	1.43023	2.28962e-136	ebi-a-GCST90027158	AD	10	22813950
rs1830997	22.1799	1.13953	1.99606e-136	ebi-a-GCST90027158	AD	10	22818714
rs12693003	-18.6192	-1.49587	1.6391e-136	ebi-a-GCST90027158	AD	2	173361567
rs13412041	-18.5978	-1.41322	1.00874e-136	ebi-a-GCST90027158	AD	2	173350831
rs1830998	22.0992	1.12791	3.32187e-137	ebi-a-GCST90027158	AD	10	22818778
rs7359800	-23.8275	-2.31707	2.5639e-137	ebi-a-GCST90027158	AD	18	43649187
rs7359798	-23.8251	-2.31707	2.42054e-137	ebi-a-GCST90027158	AD	18	43648999
rs2296624	-21.9607	-1.94253	5.54741e-138	ebi-a-GCST90027158	AD	10	22856946
rs12963615	-23.7228	-2.34146	2.2653e-138	ebi-a-GCST90027158	AD	18	43641707
rs7916922	21.9452	1.24419	1.29855e-138	ebi-a-GCST90027158	AD	10	22819258
rs12959752	-23.6876	-2.36585	1.04475e-138	ebi-a-GCST90027158	AD	18	43644002
rs7903165	21.9226	1.36047	9.20399e-139	ebi-a-GCST90027158	AD	10	22814385
rs12770182	-21.9327	-0.623656	5.62298e-139	ebi-a-GCST90027158	AD	10	22791686
rs12767557	-21.911	-0.752688	3.83517e-139	ebi-a-GCST90027158	AD	10	22791665
rs9807399	-23.6045	-2.40244	1.60936e-139	ebi-a-GCST90027158	AD	18	43640714
rs35981026	-18.2198	-1.424	9.97874e-140	ebi-a-GCST90027158	AD	2	173387776
rs12955201	-23.5879	-2.36585	9.96533e-140	ebi-a-GCST90027158	AD	18	43643435
rs34532264	-18.1679	-1.328	3.42452e-140	ebi-a-GCST90027158	AD	2	173378764
rs34926868	-18.1568	-1.416	3.16929e-140	ebi-a-GCST90027158	AD	2	173379251
rs10828315	-21.4919	-2.68182	1.20503e-141	ebi-a-GCST90027158	AD	10	22835923
rs8341	21.5389	1.77647	4.30377e-142	ebi-a-GCST90027158	AD	10	22825133
rs2737084	-17.7925	-1.5678	6.04463e-143	ebi-a-GCST90027158	AD	2	173351390
rs10930557	-17.7948	-1.51261	5.80891e-143	ebi-a-GCST90027158	AD	2	173336557
rs2701269	-17.7619	-1.5339	3.34126e-143	ebi-a-GCST90027158	AD	2	173351169
rs2701270	-17.6424	-1.55085	4.19234e-144	ebi-a-GCST90027158	AD	2	173350494
rs12961167	-23.021	-2.45122	2.32619e-145	ebi-a-GCST90027158	AD	18	43635780
rs1053454	21.0115	1.75294	5.73373e-147	ebi-a-GCST90027158	AD	10	22826093
rs3793752	21.0639	0.746988	4.82912e-147	ebi-a-GCST90027158	AD	10	22857245
rs35428234	-21.0479	0.269663	2.78853e-147	ebi-a-GCST90027158	AD	10	22791958
rs10803874	-17.2288	-0.92029	1.6776e-147	ebi-a-GCST90027158	AD	2	173377384
rs4748810	20.9198	1.87059	1.04551e-147	ebi-a-GCST90027158	AD	10	22828363
rs34003734	-22.7604	-2.35366	4.81177e-148	ebi-a-GCST90027158	AD	18	43637429
rs4304661	-20.9577	-0.224719	4.20644e-148	ebi-a-GCST90027158	AD	10	22801839
rs10205409	-17.1181	-0.970803	2.6559e-148	ebi-a-GCST90027158	AD	2	173375690
rs4144588	-20.8654	0.340659	6.41106e-149	ebi-a-GCST90027158	AD	10	22787402
rs10208469	-17.0266	-1	5.84001e-149	ebi-a-GCST90027158	AD	2	173396150
rs75073297	-17.0255	-1.00725	5.76803e-149	ebi-a-GCST90027158	AD	2	173396823
rs4747443	20.803	1.27381	3.57838e-149	ebi-a-GCST90027158	AD	10	22844326
rs4532931	20.7253	1.27381	7.14641e-150	ebi-a-GCST90027158	AD	10	22837014
rs12620581	-16.8953	-1.04348	6.7361e-150	ebi-a-GCST90027158	AD	2	173329714
rs16860497	-16.8003	-1.21583	1.64893e-150	ebi-a-GCST90027158	AD	2	173337495
rs7081744	20.6041	0.506024	2.94859e-151	ebi-a-GCST90027158	AD	10	22847893
rs10047326	20.5518	1.53571	2.90911e-151	ebi-a-GCST90027158	AD	10	22839463
rs12241748	20.5357	0.638554	7.83747e-152	ebi-a-GCST90027158	AD	10	22848311
rs7075634	20.5195	0.53012	5.27825e-152	ebi-a-GCST90027158	AD	10	22853102
rs10741006	20.5177	0.289157	4.60792e-152	ebi-a-GCST90027158	AD	10	22856019
rs4748813	20.5022	0.638554	3.94177e-152	ebi-a-GCST90027158	AD	10	22846735
rs11013048	20.4794	0.457831	2.24209e-152	ebi-a-GCST90027158	AD	10	22849565
rs11013045	20.4157	1.44048	1.56915e-152	ebi-a-GCST90027158	AD	10	22827274
rs10159730	20.4333	0.698795	1.00716e-152	ebi-a-GCST90027158	AD	10	22854947
rs4748814	20.4039	0.650602	5.3633e-153	ebi-a-GCST90027158	AD	10	22847198
rs7094131	20.3749	0.457831	2.67469e-153	ebi-a-GCST90027158	AD	10	22847439
rs4748816	20.3359	0.566265	1.27983e-153	ebi-a-GCST90027158	AD	10	22855237
rs7088318	20.316	0.46988	8.14243e-154	ebi-a-GCST90027158	AD	10	22852948
rs12295730	-16.6225	-1.48663	4.18702e-154	ebi-a-GCST90027158	AD	11	78134996
rs4748811	20.1915	1.41667	1.62367e-154	ebi-a-GCST90027158	AD	10	22838265
rs55704207	-16.4849	-1.71739	6.63413e-155	ebi-a-GCST90027158	AD	11	78073535
rs7082618	20.1333	1.36905	4.71533e-155	ebi-a-GCST90027158	AD	10	22834473
rs11237465	-16.4402	-1.77297	3.55445e-155	ebi-a-GCST90027158	AD	11	78063518
rs55867440	20.158	0.53012	3.45819e-155	ebi-a-GCST90027158	AD	10	22855103
rs746203	20.0943	1.32143	2.02744e-155	ebi-a-GCST90027158	AD	10	22830541
rs7901152	20.0533	1.2619	8.25198e-156	ebi-a-GCST90027158	AD	10	22833153
rs10210544	-15.9242	-2.25781	5.87611e-156	ebi-a-GCST90027158	AD	2	173314339
rs9944659	-21.9055	-2.63095	5.29609e-156	ebi-a-GCST90027158	AD	18	43625316
rs4748812	20.0274	1.27711	4.96383e-156	ebi-a-GCST90027158	AD	10	22839083
rs7898308	20.0026	1.2619	3.0068e-156	ebi-a-GCST90027158	AD	10	22832662
rs13421350	-15.9099	-2.02344	2.83527e-156	ebi-a-GCST90027158	AD	2	173318571
rs4144587	-20.0073	-0.795699	2.17018e-156	ebi-a-GCST90027158	AD	10	22787712
rs13387602	-15.8575	-2.21094	1.85088e-156	ebi-a-GCST90027158	AD	2	173315717
rs943190	19.9395	1.13095	7.29927e-157	ebi-a-GCST90027158	AD	10	22842368
rs7564416	-15.8534	-1.7377	6.74089e-157	ebi-a-GCST90027158	AD	2	173322326
rs4747442	19.9245	1.15663	5.52201e-157	ebi-a-GCST90027158	AD	10	22844099
rs28595036	-15.846	-1.68033	5.44189e-157	ebi-a-GCST90027158	AD	2	173320956
rs10208194	-15.7924	-1.81967	2.99303e-157	ebi-a-GCST90027158	AD	2	173321883
rs16860416	-15.717	-2.06202	1.49424e-157	ebi-a-GCST90027158	AD	2	173316788
rs6726739	-15.6951	-1.69672	5.25338e-158	ebi-a-GCST90027158	AD	2	173320380
rs1574246	-15.7892	-0.359551	4.60336e-158	ebi-a-GCST90027158	AD	2	173374179
rs11013046	19.7668	1.27711	2.82489e-158	ebi-a-GCST90027158	AD	10	22840583
rs12274496	-15.8755	-2.33831	1.36445e-158	ebi-a-GCST90027158	AD	11	78095187
rs10828314	19.691	1.42857	7.89661e-159	ebi-a-GCST90027158	AD	10	22834967
rs12986606	-15.5733	-0.191011	1.50766e-159	ebi-a-GCST90027158	AD	2	173397100
rs13012842	-15.5436	-0.269663	9.68781e-160	ebi-a-GCST90027158	AD	2	173397099
rs7562865	-15.3944	-1.33645	2.75798e-160	ebi-a-GCST90027158	AD	2	173382865
rs7562753	-15.3944	-1.3271	2.72392e-160	ebi-a-GCST90027158	AD	2	173382788
rs12146350	19.5151	1.03571	1.56385e-160	ebi-a-GCST90027158	AD	10	22843111
rs59300838	-15.3959	0.183673	1.08197e-160	ebi-a-GCST90027158	AD	2	173390783
rs35974368	-15.2291	-1.94521	7.67233e-161	ebi-a-GCST90027158	AD	2	173347603
rs12052921	-15.3674	0.193878	7.00173e-161	ebi-a-GCST90027158	AD	2	173390343
rs7230180	21.4989	1.425	6.46345e-161	ebi-a-GCST90027158	AD	18	43697923
rs34237921	-15.2421	-1.42593	3.09172e-161	ebi-a-GCST90027158	AD	2	173374433
rs111728262	-15.1509	-1.60465	1.19486e-161	ebi-a-GCST90027158	AD	2	173309819
rs7596259	-15.0701	-1.37984	2.53364e-162	ebi-a-GCST90027158	AD	2	173305731
rs7604404	-15.0303	-1.60465	1.95408e-162	ebi-a-GCST90027158	AD	2	173308318
rs9287954	-14.9533	-1.51938	5.4303e-163	ebi-a-GCST90027158	AD	2	173307573
rs3828343	-14.8962	-0.146067	5.14496e-164	ebi-a-GCST90027158	AD	2	173343823
rs34526119	-14.8488	-0.548387	3.08063e-164	ebi-a-GCST90027158	AD	2	173324272
rs35288169	-14.8258	-0.548387	2.19149e-164	ebi-a-GCST90027158	AD	2	173325876
rs28666940	19.0687	0.390244	1.80356e-164	ebi-a-GCST90027158	AD	10	22851225
rs12464480	-14.7912	-0.634409	1.38593e-164	ebi-a-GCST90027158	AD	2	173323838
rs148946781	-14.7364	-1.59938	9.42467e-165	ebi-a-GCST90027158	AD	2	173363066
rs1076596	-14.7492	-0.462366	6.79075e-165	ebi-a-GCST90027158	AD	2	173327249
rs6714597	-14.7386	-0.340909	5.19584e-165	ebi-a-GCST90027158	AD	2	173338486
rs12616256	-14.6866	-0.602151	2.92483e-165	ebi-a-GCST90027158	AD	2	173325122
rs12622816	-14.6866	-0.591398	2.90301e-165	ebi-a-GCST90027158	AD	2	173325198
rs16860450	-14.6771	-0.623656	2.57715e-165	ebi-a-GCST90027158	AD	2	173324817
rs35861954	-14.6677	-0.623656	2.2468e-165	ebi-a-GCST90027158	AD	2	173324357
rs36040769	-14.6497	-0.698925	1.8165e-165	ebi-a-GCST90027158	AD	2	173323998
rs35180608	-14.6418	-0.688172	1.6059e-165	ebi-a-GCST90027158	AD	2	173323989
rs35700760	-14.6378	-0.645161	1.47166e-165	ebi-a-GCST90027158	AD	2	173324013
rs68069880	-14.6062	-0.602151	9.04843e-166	ebi-a-GCST90027158	AD	2	173324218
rs35783685	-14.5646	-0.774194	5.56115e-166	ebi-a-GCST90027158	AD	2	173322927
rs35821653	-14.5679	-0.677419	5.44092e-166	ebi-a-GCST90027158	AD	2	173323005
rs75537290	-14.4652	-1.50413	3.83664e-166	ebi-a-GCST90027158	AD	2	173392285
rs12507413	-36.4178	-2.18293	3.87701e-167	ebi-a-GCST90027158	AD	4	39441490
rs11895564	-14.3498	-0.318182	1.84004e-167	ebi-a-GCST90027158	AD	2	173339808
rs75268099	-14.6661	-1.21852	9.46047e-168	ebi-a-GCST90027158	AD	11	78106033
rs7584977	-14.1657	-1.56667	6.10107e-168	ebi-a-GCST90027158	AD	2	173332725
rs1048244	18.4745	1.85714	1.41964e-168	ebi-a-GCST90027158	AD	10	22825596
rs7097972	18.5512	0.506024	1.17356e-168	ebi-a-GCST90027158	AD	10	22847787
rs3792254	-13.9772	-1.58333	4.47365e-169	ebi-a-GCST90027158	AD	2	173332829
rs12616959	-13.9033	-1.55	1.52461e-169	ebi-a-GCST90027158	AD	2	173331436
rs62167774	13.8593	1.42857	4.57993e-170	ebi-a-GCST90027158	AD	2	173339216
rs11688498	13.7724	0.892857	7.43682e-171	ebi-a-GCST90027158	AD	2	173382300
rs1076597	-13.6529	-0.505618	1.19056e-171	ebi-a-GCST90027158	AD	2	173327273
rs943189	18.1133	1.04762	6.04091e-172	ebi-a-GCST90027158	AD	10	22842590
rs2357411	-13.3707	-0.573034	2.80247e-173	ebi-a-GCST90027158	AD	2	173326919
rs6759316	-13.2887	-0.174419	7.68414e-174	ebi-a-GCST90027158	AD	2	173341984
rs10930558	-13.2427	0.25	4.6512e-174	ebi-a-GCST90027158	AD	2	173349025
rs13018866	12.9827	0.458647	2.4371e-175	ebi-a-GCST90027158	AD	2	173379340
rs12995721	12.9783	0.488722	2.33463e-175	ebi-a-GCST90027158	AD	2	173379334
rs13144464	-35.8849	-2.28235	2.11327e-175	ebi-a-GCST90027158	AD	4	39481662
rs11096996	-35.8861	-2.21176	1.88439e-175	ebi-a-GCST90027158	AD	4	39472366
rs2125314	-35.8838	-2.23529	1.82914e-175	ebi-a-GCST90027158	AD	4	39472842
rs12501638	-35.882	-2.22353	1.67086e-175	ebi-a-GCST90027158	AD	4	39473716
rs17618369	-35.878	-2.22353	1.44844e-175	ebi-a-GCST90027158	AD	4	39478164
rs6837580	-35.8737	-2.22353	1.24062e-175	ebi-a-GCST90027158	AD	4	39475815
rs6730905	-12.9547	-0.139535	9.68732e-176	ebi-a-GCST90027158	AD	2	173341828
rs11934814	-35.8617	-2.21176	7.87452e-176	ebi-a-GCST90027158	AD	4	39478946
rs146386612	-12.7318	-1.62602	3.21932e-176	ebi-a-GCST90027158	AD	2	173393824
rs6759557	-12.7632	-0.162791	8.35163e-177	ebi-a-GCST90027158	AD	2	173342164
rs10174809	-12.5331	-1.38261	1.71115e-177	ebi-a-GCST90027158	AD	2	173386534
rs76066868	19.4668	1.125	1.85282e-179	ebi-a-GCST90027158	AD	18	43669118
rs72903432	19.4683	1.04348	1.72815e-179	ebi-a-GCST90027158	AD	18	43673272
rs3775076	-35.6186	-2.27059	1.54128e-179	ebi-a-GCST90027158	AD	4	39461973
rs1076594	-12.2181	-0.625	1.17989e-179	ebi-a-GCST90027158	AD	2	173326436
rs55743028	19.4138	1.03804	6.07172e-180	ebi-a-GCST90027158	AD	18	43670050
rs72903438	19.4104	0.853261	4.80432e-180	ebi-a-GCST90027158	AD	18	43679109
rs72903442	19.3894	1.05978	3.91848e-180	ebi-a-GCST90027158	AD	18	43681168
rs150831718	19.349	1.11957	1.94158e-180	ebi-a-GCST90027158	AD	18	43681446
rs61261514	19.3465	1.02174	1.64958e-180	ebi-a-GCST90027158	AD	18	43664972
rs41274318	19.3393	1.03804	1.46963e-180	ebi-a-GCST90027158	AD	18	43684330
rs112472135	19.3379	1.03261	1.42131e-180	ebi-a-GCST90027158	AD	18	43672940
rs41274316	19.3336	1.03804	1.3165e-180	ebi-a-GCST90027158	AD	18	43684300
rs72903405	19.3191	1.01087	9.63781e-181	ebi-a-GCST90027158	AD	18	43658665
rs72903407	19.3159	1.00543	8.98991e-181	ebi-a-GCST90027158	AD	18	43660652
rs112475022	19.2996	1.00543	6.59735e-181	ebi-a-GCST90027158	AD	18	43655226
rs6743724	-11.9832	-0.235955	5.86014e-181	ebi-a-GCST90027158	AD	2	173334826
rs142946524	-17.0385	-1.47234	5.50832e-181	ebi-a-GCST90027158	AD	10	22799150
rs111975757	19.2718	1.04891	4.1344e-181	ebi-a-GCST90027158	AD	18	43669143
rs2272499	-11.9456	-0.25	3.71849e-181	ebi-a-GCST90027158	AD	2	173332115
rs72903454	19.2498	1.11413	2.93314e-181	ebi-a-GCST90027158	AD	18	43688108
rs72903451	19.2483	1.09783	2.80089e-181	ebi-a-GCST90027158	AD	18	43687493
rs72903445	19.1974	1.35359	1.49005e-181	ebi-a-GCST90027158	AD	18	43682273
rs140720006	19.189	1.37778	1.31771e-181	ebi-a-GCST90027158	AD	18	43683342
rs114538737	19.2006	0.983784	9.85806e-182	ebi-a-GCST90027158	AD	18	43652027
rs72903448	19.1612	1.33702	7.34373e-182	ebi-a-GCST90027158	AD	18	43684110
rs111606332	19.13	1.33149	4.07387e-182	ebi-a-GCST90027158	AD	18	43683757
rs72903447	19.1276	1.34807	3.99421e-182	ebi-a-GCST90027158	AD	18	43682993
rs150942675	19.1218	1.34254	3.55046e-182	ebi-a-GCST90027158	AD	18	43683338
rs8098010	19.1044	1.28177	2.34695e-182	ebi-a-GCST90027158	AD	18	43688762
rs72903449	19.0818	1.33702	1.65601e-182	ebi-a-GCST90027158	AD	18	43684561
rs72903427	19.0872	1.09189	1.30845e-182	ebi-a-GCST90027158	AD	18	43671074
rs72903458	19.0857	0.994565	1.18257e-182	ebi-a-GCST90027158	AD	18	43689743
rs139089332	19.0378	1.34254	7.31506e-183	ebi-a-GCST90027158	AD	18	43686749
rs72903452	19.0313	1.33149	6.39362e-183	ebi-a-GCST90027158	AD	18	43688029
rs71415299	11.5461	0.183099	6.04326e-183	ebi-a-GCST90027158	AD	2	173325489
rs8084445	18.9933	1.23204	2.76562e-183	ebi-a-GCST90027158	AD	18	43689009
rs79829104	18.9875	1.23757	2.50197e-183	ebi-a-GCST90027158	AD	18	43689552
rs12471315	-11.4449	0.0786517	1.07154e-183	ebi-a-GCST90027158	AD	2	173329965
rs116510209	18.8297	1.09239	1.06322e-184	ebi-a-GCST90027158	AD	18	43695245
rs142484826	18.812	1.29282	1.02166e-184	ebi-a-GCST90027158	AD	18	43691998
rs10828319	16.3391	0.235294	2.11654e-185	ebi-a-GCST90027158	AD	10	22854363
rs7584971	-10.9364	-1.29508	1.29426e-185	ebi-a-GCST90027158	AD	2	173332706
rs12693001	-10.9317	-0.904762	4.82721e-186	ebi-a-GCST90027158	AD	2	173323194
rs146777906	-10.9097	-1.6087	9.55608e-188	ebi-a-GCST90027158	AD	11	78126107
rs68059007	18.3116	1.04839	7.99843e-189	ebi-a-GCST90027158	AD	18	43616486
rs143568714	18.1613	1.08163	1.10582e-189	ebi-a-GCST90027158	AD	18	43661044
rs11937734	-34.9302	-2.27907	4.78515e-190	ebi-a-GCST90027158	AD	4	39482848
rs34491514	10.5164	0.733945	4.3209e-190	ebi-a-GCST90027158	AD	11	78123966
rs11941935	-34.8076	-2.44186	9.89741e-192	ebi-a-GCST90027158	AD	4	39483162
rs72931676	-9.83551	-1.56962	2.20627e-192	ebi-a-GCST90027158	AD	11	78061005
rs12504134	-34.7488	-2.46512	1.36508e-192	ebi-a-GCST90027158	AD	4	39485834
rs34679972	-9.33811	-0.716667	6.50765e-193	ebi-a-GCST90027158	AD	2	173322705
rs7670903	-34.7697	-1.29762	3.11026e-193	ebi-a-GCST90027158	AD	4	39442960
rs6835490	-34.7649	-1.34524	2.81078e-193	ebi-a-GCST90027158	AD	4	39444337
rs12502015	-34.65	-2.27907	2.88852e-194	ebi-a-GCST90027158	AD	4	39483872
rs7587375	-8.93392	-1.2	1.71271e-194	ebi-a-GCST90027158	AD	2	173315752
rs35071785	17.566	1.06989	1.62659e-194	ebi-a-GCST90027158	AD	18	43621207
rs13112140	-34.6126	-2.11494	5.41729e-195	ebi-a-GCST90027158	AD	4	39452124
rs10517522	-34.6151	-2.06897	5.35828e-195	ebi-a-GCST90027158	AD	4	39453790
rs6592774	9.32318	0.866667	4.29756e-195	ebi-a-GCST90027158	AD	11	78116183
rs10202179	-8.76811	-1.12941	3.65239e-195	ebi-a-GCST90027158	AD	2	173314589
rs6855868	-34.5904	-2.10345	2.46146e-195	ebi-a-GCST90027158	AD	4	39454293
rs6855886	-34.5738	-2.09195	1.35279e-195	ebi-a-GCST90027158	AD	4	39454308
rs13103023	-34.5677	-2.10345	1.1248e-195	ebi-a-GCST90027158	AD	4	39457617
rs6854452	-34.5534	-2.17241	7.97092e-196	ebi-a-GCST90027158	AD	4	39446337
rs2276890	-34.5422	-2.14943	5.14705e-196	ebi-a-GCST90027158	AD	4	39460490
rs12513342	-34.5197	-2.13793	2.31791e-196	ebi-a-GCST90027158	AD	4	39449406
rs4975017	-34.4468	-2.11494	1.80256e-197	ebi-a-GCST90027158	AD	4	39450229
rs75381315	8.009	-0.709924	9.3948e-198	ebi-a-GCST90027158	AD	2	173345989
rs28372325	17.0855	1.30612	9.13985e-198	ebi-a-GCST90027158	AD	18	43650147
rs474878	17.0904	1.12925	8.04532e-198	ebi-a-GCST90027158	AD	18	43679336
rs138909270	7.93509	-0.255411	7.45542e-198	ebi-a-GCST90027158	AD	2	173394630
rs76202718	7.89662	-0.771654	3.76817e-198	ebi-a-GCST90027158	AD	2	173345249
rs8085233	17.0321	1.10884	2.92748e-198	ebi-a-GCST90027158	AD	18	43659595
rs35657986	17.0013	1.10204	1.72703e-198	ebi-a-GCST90027158	AD	18	43657144
rs2852362	16.9894	1.15646	1.5015e-198	ebi-a-GCST90027158	AD	18	43663673
rs60986007	16.958	1.14966	8.76534e-199	ebi-a-GCST90027158	AD	18	43651486
rs2578187	16.9356	1.09524	5.74321e-199	ebi-a-GCST90027158	AD	18	43677151
rs2578184	16.9326	1.04762	5.132e-199	ebi-a-GCST90027158	AD	18	43676915
rs112715536	7.55213	-0.0728477	2.61579e-199	ebi-a-GCST90027158	AD	2	173396461
rs11876373	16.8753	1.14966	2.22018e-199	ebi-a-GCST90027158	AD	18	43653292
rs2578193	16.8565	1.12245	1.54193e-199	ebi-a-GCST90027158	AD	18	43668525
rs79231490	16.8349	1.10884	1.05997e-199	ebi-a-GCST90027158	AD	18	43658302
rs9954534	16.7954	1.34483	7.30145e-200	ebi-a-GCST90027158	AD	18	43649428
rs2853801	16.7851	1.11565	4.66787e-200	ebi-a-GCST90027158	AD	18	43677887
rs7226736	16.7491	1.08966	2.50335e-200	ebi-a-GCST90027158	AD	18	43694139
rs2850646	-16.6711	-1.81707	1.62276e-200	ebi-a-GCST90027158	AD	18	43674646
rs7227508	-16.643	-1.9759	1.39728e-200	ebi-a-GCST90027158	AD	18	43616784
rs9955008	-16.6544	-1.82716	1.23792e-200	ebi-a-GCST90027158	AD	18	43658888
rs2852363	16.7064	1.06081	1.18932e-200	ebi-a-GCST90027158	AD	18	43672066
rs28497462	16.7045	1.0274	1.12393e-200	ebi-a-GCST90027158	AD	18	43698936
rs74260391	16.6806	1.01361	7.43146e-201	ebi-a-GCST90027158	AD	18	43642309
rs9950234	-16.6178	-1.82927	6.85346e-201	ebi-a-GCST90027158	AD	18	43653200
rs7239525	-16.6099	-1.82927	6.01839e-201	ebi-a-GCST90027158	AD	18	43654033
rs9946831	16.6533	1.05405	4.96991e-201	ebi-a-GCST90027158	AD	18	43659425
rs11601726	7.71237	0.298507	4.54844e-201	ebi-a-GCST90027158	AD	11	78068039
rs111780699	16.6169	1.41958	4.37308e-201	ebi-a-GCST90027158	AD	18	43648510
rs12709735	-16.5853	-1.79268	3.74927e-201	ebi-a-GCST90027158	AD	18	43687087
rs12995911	-6.6218	-1.70662	3.46059e-201	ebi-a-GCST90027158	AD	2	173321106
rs189916116	-6.8059	0.0740741	3.40733e-201	ebi-a-GCST90027158	AD	2	173336810
rs35073987	-6.7032	-1.1619	2.70198e-201	ebi-a-GCST90027158	AD	2	173335230
rs13027636	-6.76741	-0.814126	2.64805e-201	ebi-a-GCST90027158	AD	2	173330665
rs35935345	-16.5485	-1.82927	2.18095e-201	ebi-a-GCST90027158	AD	18	43651549
rs4257298	-16.5379	-1.82927	1.82879e-201	ebi-a-GCST90027158	AD	18	43689353
rs3745002	-16.5405	-1.78049	1.7494e-201	ebi-a-GCST90027158	AD	18	43652345
rs72892568	-6.1229	-2.78095	1.60762e-201	ebi-a-GCST90027158	AD	2	173373045
rs4972833	6.74279	0.0405904	1.57296e-201	ebi-a-GCST90027158	AD	2	173372371
rs6507664	-16.497	-1.9878	1.26284e-201	ebi-a-GCST90027158	AD	18	43693615
rs34956708	7.35311	-1.28846	8.19073e-202	ebi-a-GCST90027158	AD	11	78137051
rs7231846	-16.4558	-2.02381	7.09132e-202	ebi-a-GCST90027158	AD	18	43617872
rs1536332	-13.5976	-2.37113	7.05293e-202	ebi-a-GCST90027158	AD	10	22804952
rs2578190	16.5301	1.08904	6.90302e-202	ebi-a-GCST90027158	AD	18	43680761
rs2853802	16.5292	1.09589	6.85572e-202	ebi-a-GCST90027158	AD	18	43680697
rs4890624	16.5215	1.05479	5.78423e-202	ebi-a-GCST90027158	AD	18	43681913
rs35974400	6.68599	-0.451852	5.54519e-202	ebi-a-GCST90027158	AD	2	173316400
rs28805990	16.5025	1.05479	4.23381e-202	ebi-a-GCST90027158	AD	18	43683125
rs28809822	16.5031	0.944444	3.82872e-202	ebi-a-GCST90027158	AD	18	43690745
rs8085773	16.4764	1.08219	2.85252e-202	ebi-a-GCST90027158	AD	18	43682580
rs71415300	6.4467	0.454918	2.43985e-202	ebi-a-GCST90027158	AD	2	173343375
rs72889922	-6.1133	-1.875	2.12653e-202	ebi-a-GCST90027158	AD	2	173321704
rs3753069	-16.4098	-1.79268	2.08828e-202	ebi-a-GCST90027158	AD	18	43678035
rs35122885	16.4561	1.09524	2.08795e-202	ebi-a-GCST90027158	AD	18	43683535
rs1866321	-16.4088	-1.78049	2.0098e-202	ebi-a-GCST90027158	AD	18	43698309
rs8088422	16.3912	0.944444	6.13373e-203	ebi-a-GCST90027158	AD	18	43695466
rs35338711	16.3383	0.930556	2.56757e-203	ebi-a-GCST90027158	AD	18	43694439
rs139748502	-6.7874	-0.475066	1.53787e-203	ebi-a-GCST90027158	AD	11	78072330
rs9956803	16.2975	0.876712	1.26467e-203	ebi-a-GCST90027158	AD	18	43634410
rs149002220	-6.69569	-0.69657	9.6599e-204	ebi-a-GCST90027158	AD	11	78075381
rs9961163	16.2719	0.863946	8.21614e-204	ebi-a-GCST90027158	AD	18	43623329
rs28715068	16.2407	1.13287	6.55746e-204	ebi-a-GCST90027158	AD	18	43698839
rs1866322	16.2449	0.951724	5.90992e-204	ebi-a-GCST90027158	AD	18	43698447
rs2578192	-16.1792	-1.81707	5.15562e-204	ebi-a-GCST90027158	AD	18	43669184
rs4550555	16.226	0.993151	4.45632e-204	ebi-a-GCST90027158	AD	18	43638579
rs7227301	16.2067	0.849315	2.84801e-204	ebi-a-GCST90027158	AD	18	43634031
rs11600632	-6.45509	-0.372506	2.11481e-204	ebi-a-GCST90027158	AD	11	78072645
rs72931670	-6.42141	-0.40133	1.74708e-204	ebi-a-GCST90027158	AD	11	78054640
rs28524126	16.1072	1.34266	1.00908e-204	ebi-a-GCST90027158	AD	18	43645416
rs13012170	-5.63641	-0.153846	9.78614e-205	ebi-a-GCST90027158	AD	2	173396868
rs9964180	16.1344	0.884354	9.30958e-205	ebi-a-GCST90027158	AD	18	43624028
rs9950343	16.1149	0.842466	6.51221e-205	ebi-a-GCST90027158	AD	18	43632481
rs8095711	16.1118	1.25543	6.50797e-205	ebi-a-GCST90027158	AD	18	43693322
rs9946543	16.0948	0.849315	4.75538e-205	ebi-a-GCST90027158	AD	18	43630913
rs4890313	16.0766	0.821918	3.47892e-205	ebi-a-GCST90027158	AD	18	43629465
rs7226742	16.0555	1.01379	2.97395e-205	ebi-a-GCST90027158	AD	18	43633982
rs9958257	16.0207	1.38889	2.71464e-205	ebi-a-GCST90027158	AD	18	43643631
rs4890619	16.0582	0.842466	2.64324e-205	ebi-a-GCST90027158	AD	18	43631759
rs146985521	4.95301	0.65099	1.17523e-205	ebi-a-GCST90027158	AD	2	173388371
rs28689081	15.9942	1.01379	1.1229e-205	ebi-a-GCST90027158	AD	18	43631107
rs1964984	-15.8968	-1.85366	6.02115e-206	ebi-a-GCST90027158	AD	18	43673959
rs77387296	4.8117	-1.10891	4.13823e-206	ebi-a-GCST90027158	AD	2	173376554
rs8096256	15.9202	1.0069	3.50186e-206	ebi-a-GCST90027158	AD	18	43633311
rs4890620	15.918	1.02083	3.40435e-206	ebi-a-GCST90027158	AD	18	43631858
rs4890314	15.903	0.97931	2.57586e-206	ebi-a-GCST90027158	AD	18	43629630
rs9957804	15.8636	0.869863	1.24805e-206	ebi-a-GCST90027158	AD	18	43620328
rs77838572	4.7434	0.111111	1.21747e-206	ebi-a-GCST90027158	AD	2	173314080
rs56680945	4.71851	0.0818713	1.08018e-206	ebi-a-GCST90027158	AD	2	173308990
rs4890616	15.8458	0.931973	1.00655e-206	ebi-a-GCST90027158	AD	18	43621410
rs138953280	4.27539	0.598291	5.05814e-207	ebi-a-GCST90027158	AD	2	173351087
rs112258111	-4.9761	2.22545	4.96373e-207	ebi-a-GCST90027158	AD	11	78111862
rs74986298	4.4453	0.510526	4.39705e-207	ebi-a-GCST90027158	AD	2	173335568
rs150375948	4.37482	0.580311	3.41782e-207	ebi-a-GCST90027158	AD	2	173392541
rs150051550	-3.97949	-1	3.18296e-207	ebi-a-GCST90027158	AD	2	173361418
rs147900066	-3.97949	-0.948081	3.05093e-207	ebi-a-GCST90027158	AD	2	173362697
rs142450737	-3.97949	-0.892412	2.90675e-207	ebi-a-GCST90027158	AD	2	173353221
rs141434667	-3.97949	-0.866516	2.85095e-207	ebi-a-GCST90027158	AD	2	173353213
rs4890618	15.7498	1.05517	2.55786e-207	ebi-a-GCST90027158	AD	18	43622993
rs143192235	-3.904	-0.521354	2.31731e-207	ebi-a-GCST90027158	AD	2	173329321
rs4890617	15.7277	1.02055	1.76309e-207	ebi-a-GCST90027158	AD	18	43622800
rs139585172	3.98489	0.301829	1.3132e-207	ebi-a-GCST90027158	AD	2	173339395
rs4275936	-15.6226	-1.80488	7.41484e-208	ebi-a-GCST90027158	AD	18	43662122
rs77935471	-3.59331	-0.986975	6.3928e-208	ebi-a-GCST90027158	AD	2	173345518
rs62167795	3.7302	1.52459	5.80125e-208	ebi-a-GCST90027158	AD	2	173365504
rs10202463	3.97369	-0.281081	5.48206e-208	ebi-a-GCST90027158	AD	2	173323994
rs7478665	-12.6527	-1.32039	4.76581e-208	ebi-a-GCST90027158	AD	10	22803286
rs142884581	-3.40259	-0.857627	3.5462e-208	ebi-a-GCST90027158	AD	2	173370255
rs61757097	-3.40259	-0.819617	3.4533e-208	ebi-a-GCST90027158	AD	2	173356032
rs143776900	-3.40259	-0.791383	3.36819e-208	ebi-a-GCST90027158	AD	2	173345278
rs10165273	3.82039	-0.353261	3.0788e-208	ebi-a-GCST90027158	AD	2	173326891
rs139993862	-3.3314	-0.954746	3.0723e-208	ebi-a-GCST90027158	AD	2	173391881
rs185220199	-3.36701	-0.797497	2.97804e-208	ebi-a-GCST90027158	AD	2	173378562
rs148255170	-3.36701	-0.787089	2.97287e-208	ebi-a-GCST90027158	AD	2	173385144
rs10165340	3.78269	-0.434783	2.76505e-208	ebi-a-GCST90027158	AD	2	173327168
rs186908836	-3.3314	-0.788526	2.65993e-208	ebi-a-GCST90027158	AD	2	173392641
rs191112927	-3.3314	-0.788526	2.65993e-208	ebi-a-GCST90027158	AD	2	173393075
rs181366511	-3.3314	-0.768799	2.62871e-208	ebi-a-GCST90027158	AD	2	173393947
rs13430568	3.77668	-0.347826	2.59502e-208	ebi-a-GCST90027158	AD	2	173326246
rs139694960	-3.3314	-0.751406	2.59309e-208	ebi-a-GCST90027158	AD	2	173389372
rs139181030	-3.36701	-0.5986	2.57411e-208	ebi-a-GCST90027158	AD	2	173337519
rs79941561	-3.36699	-0.542824	2.5333e-208	ebi-a-GCST90027158	AD	2	173367672
rs140241182	-3.3314	-0.712838	2.52632e-208	ebi-a-GCST90027158	AD	2	173394455
rs183636626	-3.36699	-0.519676	2.50554e-208	ebi-a-GCST90027158	AD	2	173371469
rs56143433	3.67108	-0.579909	2.4877e-208	ebi-a-GCST90027158	AD	2	173339926
rs186652497	-3.2958	-0.842809	2.4805e-208	ebi-a-GCST90027158	AD	2	173393993
rs140828562	-3.2958	-0.820112	2.43477e-208	ebi-a-GCST90027158	AD	2	173393996
rs10188909	3.74821	-0.423913	2.42342e-208	ebi-a-GCST90027158	AD	2	173327032
rs139992158	-3.3314	-0.554311	2.32132e-208	ebi-a-GCST90027158	AD	2	173396234
rs6531719	-33.6896	-2.36047	2.14095e-208	ebi-a-GCST90027158	AD	4	39487301
rs150963191	-3.2958	-0.607183	2.11897e-208	ebi-a-GCST90027158	AD	2	173396612
rs114334533	-3.2958	-0.564311	2.01211e-208	ebi-a-GCST90027158	AD	2	173364022
rs118181990	-2.7763	1.49433	1.94703e-208	ebi-a-GCST90027158	AD	2	173317497
rs115598376	3.5533	-0.56682	1.61395e-208	ebi-a-GCST90027158	AD	2	173311536
rs114388464	3.55269	-0.562212	1.60578e-208	ebi-a-GCST90027158	AD	2	173311028
rs2458641	4.34089	1.86695	1.13018e-208	ebi-a-GCST90027158	AD	11	78054607
rs17676190	3.38332	-0.847534	1.12964e-208	ebi-a-GCST90027158	AD	2	173322428
rs9962297	-15.5296	-1.5119	1.10821e-208	ebi-a-GCST90027158	AD	18	43648622
rs138470778	-2.9029	1.24519	9.61102e-209	ebi-a-GCST90027158	AD	2	173397118
rs34094408	3.53239	-0.189349	7.86777e-209	ebi-a-GCST90027158	AD	2	173341994
rs4590763	-12.498	-1.08738	5.20734e-209	ebi-a-GCST90027158	AD	10	22794748
rs75381850	3.014	0.445783	3.52463e-209	ebi-a-GCST90027158	AD	2	173379039
rs114907986	-2.77341	-0.914191	3.22622e-209	ebi-a-GCST90027158	AD	2	173374242
rs59979740	2.9327	-1.23164	3.04868e-209	ebi-a-GCST90027158	AD	2	173317498
rs16860422	2.9342	-1.22034	3.01571e-209	ebi-a-GCST90027158	AD	2	173317863
rs147090682	-2.4105	0.625	3.01372e-209	ebi-a-GCST90027158	AD	2	173397052
rs111235631	2.22231	-1.52311	2.94265e-209	ebi-a-GCST90027158	AD	2	173320779
rs16860435	2.94489	-1.07821	2.71817e-209	ebi-a-GCST90027158	AD	2	173321021
rs193140296	0.449699	-2.37456	2.44299e-209	ebi-a-GCST90027158	AD	2	173390875
rs76371252	-1.99441	1.70361	2.29331e-209	ebi-a-GCST90027158	AD	2	173325314
rs147530343	2.6896	0.348485	2.16252e-209	ebi-a-GCST90027158	AD	2	173326115
rs72889912	1.4887	2.27052	2.1592e-209	ebi-a-GCST90027158	AD	2	173306183
rs150817750	-1.94801	0.72879	2.05075e-209	ebi-a-GCST90027158	AD	2	173366000
rs143362109	-2.2164	-1.37228	1.99697e-209	ebi-a-GCST90027158	AD	2	173372122
rs147572355	-2.3611	-1.05752	1.96403e-209	ebi-a-GCST90027158	AD	2	173340179
rs3749148	3.05779	-0.341317	1.7792e-209	ebi-a-GCST90027158	AD	2	173330549
rs114838232	2.3774	0.360558	1.77437e-209	ebi-a-GCST90027158	AD	2	173381690
rs79140380	1.8654	2.13333	1.69233e-209	ebi-a-GCST90027158	AD	2	173363880
rs77296887	-12.4038	-1.08738	1.61914e-209	ebi-a-GCST90027158	AD	10	22797546
rs148662155	2.1199	1.05293	1.59227e-209	ebi-a-GCST90027158	AD	2	173337078
rs149786911	2.60841	-0.0915254	1.36552e-209	ebi-a-GCST90027158	AD	2	173326931
rs75397932	2.907	-0.651934	1.33277e-209	ebi-a-GCST90027158	AD	2	173311089
rs138829048	2.4075	0.394366	1.29645e-209	ebi-a-GCST90027158	AD	2	173380542
rs116558448	1.1712	-1.55835	1.26075e-209	ebi-a-GCST90027158	AD	2	173378195
rs145073859	-1.2582	-1.68758	1.25396e-209	ebi-a-GCST90027158	AD	2	173344151
rs16860498	2.871	0.0833333	1.25302e-209	ebi-a-GCST90027158	AD	2	173337681
rs78645316	2.6334	0.776371	1.24255e-209	ebi-a-GCST90027158	AD	2	173395347
rs114005087	2.6573	0.833333	1.20433e-209	ebi-a-GCST90027158	AD	2	173369391
rs138104397	-2.4898	-1.22115	1.18911e-209	ebi-a-GCST90027158	AD	2	173388387
rs191444880	-1.267	-1.59814	1.11573e-209	ebi-a-GCST90027158	AD	2	173379222
rs148181297	1.0657	-1.31804	1.0335e-209	ebi-a-GCST90027158	AD	2	173328667
rs4281870	2.7496	-0.320755	1.00492e-209	ebi-a-GCST90027158	AD	2	173310475
rs11930163	-33.6039	-2.26744	9.75845e-210	ebi-a-GCST90027158	AD	4	39488013
rs117806557	4.0235	-0.722022	9.55756e-210	ebi-a-GCST90027158	AD	11	78132122
rs190112470	-2.1557	-0.36044	9.2969e-210	ebi-a-GCST90027158	AD	2	173393319
rs180937843	2.65909	2.86267	9.28451e-210	ebi-a-GCST90027158	AD	11	78069755
rs115040272	-1.7716	-1.14931	9.2594e-210	ebi-a-GCST90027158	AD	2	173364028
rs147970002	2.2223	0.437346	8.99726e-210	ebi-a-GCST90027158	AD	2	173368330
rs10197251	2.8125	-0.433333	8.93925e-210	ebi-a-GCST90027158	AD	2	173317410
rs116280493	2.6272	0.598958	8.83649e-210	ebi-a-GCST90027158	AD	2	173311392
rs140584563	1.6289	-0.64308	8.55187e-210	ebi-a-GCST90027158	AD	2	173311224
rs10497385	2.6101	0.575472	8.38068e-210	ebi-a-GCST90027158	AD	2	173358964
rs76911281	2.677	-0.15566	7.95867e-210	ebi-a-GCST90027158	AD	2	173312681
rs12477594	2.6751	0.107477	7.83114e-210	ebi-a-GCST90027158	AD	2	173325356
rs76128279	2.6917	-0.60221	7.15087e-210	ebi-a-GCST90027158	AD	2	173311003
rs74450955	-0.774899	1.92802	7.12801e-210	ebi-a-GCST90027158	AD	2	173367547
rs4480959	2.6958	-0.603352	7.11632e-210	ebi-a-GCST90027158	AD	2	173310545
rs74994420	2.6182	-0.192488	6.87843e-210	ebi-a-GCST90027158	AD	2	173308571
rs117075620	3.9388	0.541139	6.87281e-210	ebi-a-GCST90027158	AD	11	78085497
rs12622044	2.6172	-0.158879	6.84033e-210	ebi-a-GCST90027158	AD	2	173318867
rs139374896	-1.559	-1.05925	6.52011e-210	ebi-a-GCST90027158	AD	2	173369715
rs1076595	2.6967	-0.314917	6.21623e-210	ebi-a-GCST90027158	AD	2	173326619
rs4993283	2.6059	-0.592179	5.59695e-210	ebi-a-GCST90027158	AD	2	173310331
rs149027494	-0.381001	1.06277	5.58501e-210	ebi-a-GCST90027158	AD	2	173371417
rs9784126	0.9715	0.445404	5.55703e-210	ebi-a-GCST90027158	AD	2	173345038
rs114740779	0.989799	0.24735	5.4356e-210	ebi-a-GCST90027158	AD	2	173365556
rs3762619	2.53131	-0.0469484	5.41162e-210	ebi-a-GCST90027158	AD	2	173305885
rs144488275	-1.8775	-0.347253	5.35774e-210	ebi-a-GCST90027158	AD	2	173386764
rs4993282	2.5834	-0.597765	5.30057e-210	ebi-a-GCST90027158	AD	2	173310356
rs57121932	0.948801	0.202875	5.28043e-210	ebi-a-GCST90027158	AD	2	173396476
rs3792257	2.5109	0.322115	5.06816e-210	ebi-a-GCST90027158	AD	2	173340198
rs10497381	2.5601	-0.558011	4.94161e-210	ebi-a-GCST90027158	AD	2	173305530
rs12469958	2.486	0.0536585	4.55791e-210	ebi-a-GCST90027158	AD	2	173343336
rs1574247	2.4567	0.312195	4.4773e-210	ebi-a-GCST90027158	AD	2	173374076
rs180695747	-0.8097	1.63711	4.46661e-210	ebi-a-GCST90027158	AD	2	173381745
rs6755100	2.47981	0.261307	4.39788e-210	ebi-a-GCST90027158	AD	2	173378145
rs151049467	-1.7728	0.792135	4.37492e-210	ebi-a-GCST90027158	AD	2	173387734
rs112973790	0.5913	-0.283957	4.19934e-210	ebi-a-GCST90027158	AD	2	173378699
rs57897500	-1.8415	-0.285377	4.14223e-210	ebi-a-GCST90027158	AD	2	173393889
rs9711634	2.4924	-0.502732	4.02332e-210	ebi-a-GCST90027158	AD	2	173310100
rs16860412	-1.864	0.539589	4.00714e-210	ebi-a-GCST90027158	AD	2	173316523
rs7603135	0.641301	-0.464223	3.999e-210	ebi-a-GCST90027158	AD	2	173347922
rs78800266	2.432	0.294118	3.99496e-210	ebi-a-GCST90027158	AD	2	173392400
rs7565216	2.4398	0.19598	3.93168e-210	ebi-a-GCST90027158	AD	2	173375004
rs6705782	0.732999	0.327586	3.93023e-210	ebi-a-GCST90027158	AD	2	173342920
rs9784165	0.732999	0.295662	3.92147e-210	ebi-a-GCST90027158	AD	2	173343818
rs60715604	0.6202	0.184337	3.91596e-210	ebi-a-GCST90027158	AD	2	173396091
rs6722783	0.732999	0.301275	3.88736e-210	ebi-a-GCST90027158	AD	2	173340574
rs143743602	-0.310399	-0.0845588	3.81422e-210	ebi-a-GCST90027158	AD	2	173374751
rs78785265	2.3904	0.24878	3.74149e-210	ebi-a-GCST90027158	AD	2	173372109
rs58044442	2.4027	0.218905	3.71795e-210	ebi-a-GCST90027158	AD	2	173379258
rs113736647	0.751299	0.308078	3.58122e-210	ebi-a-GCST90027158	AD	2	173345176
rs111522113	1.0067	0.476256	3.57164e-210	ebi-a-GCST90027158	AD	2	173372709
rs140277795	-0.490799	-0.803681	3.49848e-210	ebi-a-GCST90027158	AD	2	173358358
rs148689423	-3.5887	-1.01282	3.44941e-210	ebi-a-GCST90027158	AD	11	78128014
rs12474168	2.3705	0.19403	3.4283e-210	ebi-a-GCST90027158	AD	2	173382404
rs79095690	2.36619	0.21393	3.40952e-210	ebi-a-GCST90027158	AD	2	173380152
rs79594061	2.3661	0.271357	3.40621e-210	ebi-a-GCST90027158	AD	2	173381095
rs12474995	2.3603	0.20398	3.35423e-210	ebi-a-GCST90027158	AD	2	173382583
rs16860576	0.362699	-0.253406	3.33016e-210	ebi-a-GCST90027158	AD	2	173360591
rs116488635	-0.0119	-0.510477	3.32978e-210	ebi-a-GCST90027158	AD	2	173330901
rs138735649	0.0748998	0.636224	3.29861e-210	ebi-a-GCST90027158	AD	2	173334701
rs79346771	2.355	0.231156	3.28602e-210	ebi-a-GCST90027158	AD	2	173381084
rs76258544	2.3503	0.208955	3.28396e-210	ebi-a-GCST90027158	AD	2	173377761
rs73034637	-1.6588	-0.323326	3.25188e-210	ebi-a-GCST90027158	AD	2	173384330
rs76262416	2.3397	0.228856	3.21697e-210	ebi-a-GCST90027158	AD	2	173376230
rs2357415	2.3267	0.239024	3.20337e-210	ebi-a-GCST90027158	AD	2	173372993
rs12619242	2.3317	0.218905	3.15414e-210	ebi-a-GCST90027158	AD	2	173376080
rs12622687	2.3317	0.218905	3.15414e-210	ebi-a-GCST90027158	AD	2	173376035
rs7591883	2.3376	0.21608	3.14944e-210	ebi-a-GCST90027158	AD	2	173374862
rs6718477	2.3251	0.206897	3.13068e-210	ebi-a-GCST90027158	AD	2	173346067
rs12612087	2.3345	0.18408	3.11104e-210	ebi-a-GCST90027158	AD	2	173394287
rs60446415	2.3248	0.21608	3.05673e-210	ebi-a-GCST90027158	AD	2	173376484
rs114862957	-0.1052	-0.275449	3.03139e-210	ebi-a-GCST90027158	AD	2	173382254
rs12467358	2.3145	0.208955	3.02331e-210	ebi-a-GCST90027158	AD	2	173378038
rs78340400	2.2995	0.313725	3.01487e-210	ebi-a-GCST90027158	AD	2	173357266
rs12476126	2.317	0.251256	3.00896e-210	ebi-a-GCST90027158	AD	2	173383667
rs56084828	2.28081	0.390244	3.00025e-210	ebi-a-GCST90027158	AD	2	173355907
rs141613301	-1.6423	0.512465	2.97122e-210	ebi-a-GCST90027158	AD	2	173316184
rs140078739	-0.791801	-1.24313	2.88742e-210	ebi-a-GCST90027158	AD	2	173372990
rs78359722	0.7696	0.518967	2.88336e-210	ebi-a-GCST90027158	AD	2	173338653
rs57957394	2.2802	0.267327	2.87365e-210	ebi-a-GCST90027158	AD	2	173381549
rs12465295	2.2809	0.132353	2.81885e-210	ebi-a-GCST90027158	AD	2	173346500
rs143726806	-0.719799	1.12102	2.81041e-210	ebi-a-GCST90027158	AD	2	173306985
rs61737182	-1.5051	-0.277405	2.79246e-210	ebi-a-GCST90027158	AD	2	173355800
rs7566921	-2.54789	0.873874	2.78423e-210	ebi-a-GCST90027158	AD	2	173393326
rs13391669	0.7696	0.42753	2.77739e-210	ebi-a-GCST90027158	AD	2	173330871
rs142505993	0.5616	0.616576	2.70033e-210	ebi-a-GCST90027158	AD	2	173391176
rs11887938	-2.5315	0.882883	2.69248e-210	ebi-a-GCST90027158	AD	2	173392703
rs11901314	2.1904	-0.85	2.59532e-210	ebi-a-GCST90027158	AD	2	173319388
rs16860437	-1.6358	0.438235	2.58344e-210	ebi-a-GCST90027158	AD	2	173321318
rs13429563	0.677899	0.266282	2.54033e-210	ebi-a-GCST90027158	AD	2	173352259
rs16860569	0.6932	0.153339	2.50673e-210	ebi-a-GCST90027158	AD	2	173358524
rs59360025	2.1627	-0.875	2.49313e-210	ebi-a-GCST90027158	AD	2	173319509
rs190388567	-0.755201	-0.0241597	2.48096e-210	ebi-a-GCST90027158	AD	2	173382099
rs77309594	0.0916001	0.571539	2.47199e-210	ebi-a-GCST90027158	AD	2	173326151
rs79437690	2.2213	0.0682927	2.47117e-210	ebi-a-GCST90027158	AD	2	173346361
rs144532513	0.948701	1.15561	2.40318e-210	ebi-a-GCST90027158	AD	2	173339915
rs59610589	2.2068	0.257426	2.40044e-210	ebi-a-GCST90027158	AD	2	173391025
rs77055029	2.2119	0.218905	2.37845e-210	ebi-a-GCST90027158	AD	2	173392657
rs149859267	0.948701	1.1374	2.36037e-210	ebi-a-GCST90027158	AD	2	173356781
rs12478465	2.1945	0.298507	2.33743e-210	ebi-a-GCST90027158	AD	2	173385946
rs58016698	2.2033	0.208955	2.32935e-210	ebi-a-GCST90027158	AD	2	173391126
rs4308101	2.1994	0.208955	2.30966e-210	ebi-a-GCST90027158	AD	2	173390775
rs12465442	2.1997	0.20398	2.30787e-210	ebi-a-GCST90027158	AD	2	173384741
rs6755175	2.1316	-0.85625	2.29783e-210	ebi-a-GCST90027158	AD	2	173320520
rs186345866	2.1933	0.208955	2.2793e-210	ebi-a-GCST90027158	AD	2	173392236
rs13383151	2.2092	0.20202	2.27279e-210	ebi-a-GCST90027158	AD	2	173387360
rs117080461	3.62209	0.123684	2.26258e-210	ebi-a-GCST90027158	AD	11	78138160
rs138405160	0.948701	1.10256	2.25566e-210	ebi-a-GCST90027158	AD	2	173354423
rs77655885	2.1875	0.20398	2.24889e-210	ebi-a-GCST90027158	AD	2	173388148
rs76246006	2.1833	0.208955	2.23087e-210	ebi-a-GCST90027158	AD	2	173388099
rs12477247	2.1798	0.266332	2.21057e-210	ebi-a-GCST90027158	AD	2	173384622
rs77403951	2.1669	0.208955	2.15335e-210	ebi-a-GCST90027158	AD	2	173389645
rs7591797	0.1958	-0.255846	2.13835e-210	ebi-a-GCST90027158	AD	2	173374857
rs139457562	-1.4562	0.571848	2.13641e-210	ebi-a-GCST90027158	AD	2	173314507
rs13428228	0.1958	0.0273333	2.13601e-210	ebi-a-GCST90027158	AD	2	173373450
rs16860543	2.139	0.235294	2.12082e-210	ebi-a-GCST90027158	AD	2	173351176
rs2293646	2.1077	0.4	2.10052e-210	ebi-a-GCST90027158	AD	2	173366869
rs60275829	2.1366	0.22439	2.09881e-210	ebi-a-GCST90027158	AD	2	173355059
rs73046924	-1.3583	-0.168203	2.07327e-210	ebi-a-GCST90027158	AD	2	173342288
rs186378405	-0.0500001	0.43509	2.05631e-210	ebi-a-GCST90027158	AD	2	173321410
rs185999546	-1.0185	0.334967	2.05324e-210	ebi-a-GCST90027158	AD	2	173368295
rs61343852	-0.0263	0.299228	2.05322e-210	ebi-a-GCST90027158	AD	2	173376723
rs141032935	-0.6416	-1.24352	2.03907e-210	ebi-a-GCST90027158	AD	2	173383516
rs55725007	-1.3514	-0.0712644	2.03636e-210	ebi-a-GCST90027158	AD	2	173357678
rs75430322	-1.3514	-0.0666667	2.03573e-210	ebi-a-GCST90027158	AD	2	173365399
rs13402061	2.1452	0.217172	2.01387e-210	ebi-a-GCST90027158	AD	2	173380048
rs77546188	2.1132	0.275	1.94039e-210	ebi-a-GCST90027158	AD	2	173388342
rs2701267	-1.788	0.912442	1.88144e-210	ebi-a-GCST90027158	AD	2	173331074
rs114351915	0.653398	0.550201	1.86765e-210	ebi-a-GCST90027158	AD	2	173309352
rs2178474	2.10441	0.166667	1.83205e-210	ebi-a-GCST90027158	AD	2	173375472
rs149704863	-1.3399	0.521994	1.7674e-210	ebi-a-GCST90027158	AD	2	173314508
rs74690552	1.4381	-0.251381	1.61834e-210	ebi-a-GCST90027158	AD	2	173388136
rs34484409	0.9977	-1.00606	1.55241e-210	ebi-a-GCST90027158	AD	2	173321628
rs3792260	1.9871	0.245098	1.53842e-210	ebi-a-GCST90027158	AD	2	173367801
rs147937044	1.3673	-0.393258	1.50826e-210	ebi-a-GCST90027158	AD	2	173374377
rs180685283	-0.1333	0.339119	1.49387e-210	ebi-a-GCST90027158	AD	2	173355113
rs4074913	-2.1251	1.20183	1.43958e-210	ebi-a-GCST90027158	AD	2	173373790
rs11549823	1.3591	-0.177285	1.42514e-210	ebi-a-GCST90027158	AD	2	173366829
rs1574028	-1.0279	1.89655	1.41088e-210	ebi-a-GCST90027158	AD	2	173333840
rs1574258	-2.1145	1.19266	1.39254e-210	ebi-a-GCST90027158	AD	2	173373441
rs112000094	-3.26801	-0.968539	1.34138e-210	ebi-a-GCST90027158	AD	11	78113121
rs72892577	-2.12821	1.12844	1.3266e-210	ebi-a-GCST90027158	AD	2	173379286
rs4972511	-2.07949	1.19266	1.29491e-210	ebi-a-GCST90027158	AD	2	173372751
rs8096719	-15.2245	-1.64286	1.26982e-210	ebi-a-GCST90027158	AD	18	43642333
rs185786402	0.1225	-0.346991	1.26893e-210	ebi-a-GCST90027158	AD	2	173382076
rs17677404	-2.0765	1.16514	1.24552e-210	ebi-a-GCST90027158	AD	2	173345396
rs4972837	-2.0413	1.20183	1.20914e-210	ebi-a-GCST90027158	AD	2	173396329
rs16860642	-0.705	-0.465438	1.18421e-210	ebi-a-GCST90027158	AD	2	173371170
rs10168348	0.2534	0.336913	1.18194e-210	ebi-a-GCST90027158	AD	2	173357878
rs112538018	-2.0606	1.13761	1.16736e-210	ebi-a-GCST90027158	AD	2	173391917
rs1950099	1.5864	-1.09938	1.10397e-210	ebi-a-GCST90027158	AD	2	173322793
rs3828342	-2.0321	1.13761	1.10219e-210	ebi-a-GCST90027158	AD	2	173333199
rs17739946	-2.1141	0.972477	1.09623e-210	ebi-a-GCST90027158	AD	2	173358734
rs3792255	-1.99539	1.18349	1.07991e-210	ebi-a-GCST90027158	AD	2	173332947
rs10497383	-2.00981	1.14679	1.06493e-210	ebi-a-GCST90027158	AD	2	173333347
rs4972832	-2.0654	1.0463	1.05651e-210	ebi-a-GCST90027158	AD	2	173337141
rs140379464	-0.1799	0.474832	1.05555e-210	ebi-a-GCST90027158	AD	2	173367787
rs17727732	-2.00981	1.13761	1.05385e-210	ebi-a-GCST90027158	AD	2	173333463
rs10497384	-2.0056	1.13761	1.04504e-210	ebi-a-GCST90027158	AD	2	173333424
rs17727678	-2.0098	1.12844	1.04314e-210	ebi-a-GCST90027158	AD	2	173333227
rs6728123	-1.9957	1.14679	1.03669e-210	ebi-a-GCST90027158	AD	2	173331139
rs4972836	-1.9603	1.18349	1.00486e-210	ebi-a-GCST90027158	AD	2	173395763
rs11883720	-1.9905	1.12844	1.00194e-210	ebi-a-GCST90027158	AD	2	173386819
rs190804922	0.3145	-0.748588	9.94505e-211	ebi-a-GCST90027158	AD	2	173392895
rs3792256	-1.9534	1.18519	9.88607e-211	ebi-a-GCST90027158	AD	2	173333047
rs17739735	-2.01801	1.05505	9.80072e-211	ebi-a-GCST90027158	AD	2	173355104
rs6728419	-1.9699	1.13761	9.74362e-211	ebi-a-GCST90027158	AD	2	173331545
rs2178475	-2.0282	1.02752	9.72045e-211	ebi-a-GCST90027158	AD	2	173353853
rs6433360	-1.9545	1.15596	9.6508e-211	ebi-a-GCST90027158	AD	2	173332015
rs17676773	-1.93429	1.17431	9.46905e-211	ebi-a-GCST90027158	AD	2	173333720
rs79463669	-0.066	-0.866864	9.34663e-211	ebi-a-GCST90027158	AD	2	173329094
rs72889963	-1.98351	1.08333	9.32616e-211	ebi-a-GCST90027158	AD	2	173342163
rs2272498	-1.9345	1.15596	9.28429e-211	ebi-a-GCST90027158	AD	2	173331974
rs72892601	-1.94939	1.12844	9.25221e-211	ebi-a-GCST90027158	AD	2	173391734
rs16860523	-0.489	-0.0360577	9.24945e-211	ebi-a-GCST90027158	AD	2	173343631
rs72894305	-1.9636	1.10092	9.20498e-211	ebi-a-GCST90027158	AD	2	173395365
rs6755605	-1.9313	1.15596	9.19661e-211	ebi-a-GCST90027158	AD	2	173334505
rs4972510	-1.9952	1.0367	9.19381e-211	ebi-a-GCST90027158	AD	2	173356903
rs11898822	-1.93881	1.12844	9.04853e-211	ebi-a-GCST90027158	AD	2	173392830
rs6715294	-1.9367	1.12844	9.02997e-211	ebi-a-GCST90027158	AD	2	173335120
rs6433359	-1.9188	1.15596	9.00914e-211	ebi-a-GCST90027158	AD	2	173331936
rs6731691	-1.9179	1.15596	8.99081e-211	ebi-a-GCST90027158	AD	2	173331754
rs16860538	-0.3458	-0.209135	8.86452e-211	ebi-a-GCST90027158	AD	2	173351104
rs16860458	-0.2889	-0.191847	8.70407e-211	ebi-a-GCST90027158	AD	2	173331957
rs72892596	-1.94319	1.07339	8.59001e-211	ebi-a-GCST90027158	AD	2	173391172
rs11896937	-1.88131	1.17431	8.55362e-211	ebi-a-GCST90027158	AD	2	173346359
rs11897024	-1.89339	1.14679	8.49467e-211	ebi-a-GCST90027158	AD	2	173346522
rs77137586	0.783201	-0.571429	8.0716e-211	ebi-a-GCST90027158	AD	2	173308888
rs17676243	-2.2495	-0.0196078	7.95956e-211	ebi-a-GCST90027158	AD	2	173322809
rs117240311	2.2223	2.39118	7.95931e-211	ebi-a-GCST90027158	AD	11	78075321
rs139127557	0.682101	-0.628399	7.75135e-211	ebi-a-GCST90027158	AD	2	173315744
rs75751703	0.655601	-0.534743	7.28374e-211	ebi-a-GCST90027158	AD	2	173306276
rs77878620	0.447901	-0.667692	6.85999e-211	ebi-a-GCST90027158	AD	2	173330117
rs78074325	-0.0931999	-0.508532	6.851e-211	ebi-a-GCST90027158	AD	2	173322741
rs114443869	0.6879	-0.341463	6.69364e-211	ebi-a-GCST90027158	AD	2	173321463
rs76467605	0.4638	-0.573171	6.55388e-211	ebi-a-GCST90027158	AD	2	173328941
rs143040490	0.476	-0.515244	6.38712e-211	ebi-a-GCST90027158	AD	2	173328488
rs138562605	0.406199	-0.567073	6.37647e-211	ebi-a-GCST90027158	AD	2	173329465
rs72892573	-1.8557	0.925926	6.19234e-211	ebi-a-GCST90027158	AD	2	173378190
rs151229993	2.30139	2.21392	6.19011e-211	ebi-a-GCST90027158	AD	11	78087333
rs116025604	0.4164	-0.545455	6.12029e-211	ebi-a-GCST90027158	AD	2	173311251
rs16860468	-0.4503	-0.510836	6.01753e-211	ebi-a-GCST90027158	AD	2	173333815
rs16860474	-0.547199	-0.427673	5.89517e-211	ebi-a-GCST90027158	AD	2	173334476
rs36002642	-2.0789	0.323529	5.89384e-211	ebi-a-GCST90027158	AD	2	173326199
rs148823463	-0.347502	-0.474164	5.83753e-211	ebi-a-GCST90027158	AD	2	173332488
rs140886240	-0.2966	-0.49848	5.81652e-211	ebi-a-GCST90027158	AD	2	173331303
rs75357590	-0.328199	-0.474164	5.80269e-211	ebi-a-GCST90027158	AD	2	173332040
rs16860482	-0.516	-0.418239	5.7484e-211	ebi-a-GCST90027158	AD	2	173334934
rs12966247	-15.1435	-1.59524	3.44917e-211	ebi-a-GCST90027158	AD	18	43645757
rs190783156	2.9651	0.664577	3.14078e-211	ebi-a-GCST90027158	AD	11	78053588
rs143799537	2.20829	1.95122	3.05386e-211	ebi-a-GCST90027158	AD	11	78126173
rs139142314	-0.704999	0.576923	2.92787e-211	ebi-a-GCST90027158	AD	2	173345228
rs7935495	-2.4727	0.437071	2.88053e-211	ebi-a-GCST90027158	AD	11	78132762
rs117082846	2.8656	-0.865385	2.71179e-211	ebi-a-GCST90027158	AD	11	78087018
rs150556743	2.1509	1.85203	2.54266e-211	ebi-a-GCST90027158	AD	11	78067433
rs7609465	-1.19019	1	1.98672e-211	ebi-a-GCST90027158	AD	2	173354957
rs118048230	2.88891	-0.376761	1.98322e-211	ebi-a-GCST90027158	AD	11	78050099
rs1344272	-1.1851	1	1.97403e-211	ebi-a-GCST90027158	AD	2	173353318
rs73503001	-1.5918	1.96537	1.86465e-211	ebi-a-GCST90027158	AD	11	78138734
rs12363196	2.93381	1.14352	1.84056e-211	ebi-a-GCST90027158	AD	11	78102592
rs2293649	-1.1112	0.979798	1.77374e-211	ebi-a-GCST90027158	AD	2	173352103
rs6721597	1.4089	0.572917	1.7709e-211	ebi-a-GCST90027158	AD	2	173315545
rs7564654	-1.0645	1.0202	1.75663e-211	ebi-a-GCST90027158	AD	2	173357401
rs73502996	-1.5782	1.91592	1.61895e-211	ebi-a-GCST90027158	AD	11	78134365
rs73502907	-2.2986	-0.137864	1.50893e-211	ebi-a-GCST90027158	AD	11	78087021
rs3133323	-3.1604	-0.242938	1.49354e-211	ebi-a-GCST90027158	AD	11	78045819
rs73502950	-2.28011	-0.260954	1.47705e-211	ebi-a-GCST90027158	AD	11	78103857
rs73502939	-2.28011	-0.259981	1.47673e-211	ebi-a-GCST90027158	AD	11	78101254
rs73502949	-2.28011	-0.259981	1.47673e-211	ebi-a-GCST90027158	AD	11	78103757
rs17136563	-2.28011	-0.224054	1.47059e-211	ebi-a-GCST90027158	AD	11	78110140
rs73502952	-2.28011	-0.224054	1.47059e-211	ebi-a-GCST90027158	AD	11	78106165
rs111469448	-2.28011	-0.223084	1.47032e-211	ebi-a-GCST90027158	AD	11	78106432
rs111729402	-2.28011	-0.222114	1.47005e-211	ebi-a-GCST90027158	AD	11	78106360
rs113059756	-2.28011	-0.222114	1.47005e-211	ebi-a-GCST90027158	AD	11	78107841
rs73502941	-2.28011	-0.218235	1.46897e-211	ebi-a-GCST90027158	AD	11	78101611
rs73502929	-2.28011	-0.221359	1.46862e-211	ebi-a-GCST90027158	AD	11	78097530
rs73502944	-2.28011	-0.214355	1.46791e-211	ebi-a-GCST90027158	AD	11	78102148
rs73502903	-2.28011	-0.230769	1.46765e-211	ebi-a-GCST90027158	AD	11	78086674
rs73502940	-2.28011	-0.213385	1.46765e-211	ebi-a-GCST90027158	AD	11	78101350
rs111905760	-2.28011	-0.214563	1.46675e-211	ebi-a-GCST90027158	AD	11	78097003
rs111997020	-2.28011	-0.189739	1.46407e-211	ebi-a-GCST90027158	AD	11	78098164
rs113231401	-2.28011	-0.186227	1.46082e-211	ebi-a-GCST90027158	AD	11	78107701
rs73502951	-2.27671	-0.219205	1.45712e-211	ebi-a-GCST90027158	AD	11	78104740
rs111459832	-2.28011	-0.167798	1.45673e-211	ebi-a-GCST90027158	AD	11	78096044
rs112796967	-2.28011	-0.172816	1.45659e-211	ebi-a-GCST90027158	AD	11	78089352
rs73502914	-2.28011	-0.172816	1.45659e-211	ebi-a-GCST90027158	AD	11	78091037
rs73501001	-2.28011	-0.170874	1.45618e-211	ebi-a-GCST90027158	AD	11	78086131
rs73502917	-2.28011	-0.157282	1.45339e-211	ebi-a-GCST90027158	AD	11	78091708
rs73502916	-2.28011	-0.154369	1.45282e-211	ebi-a-GCST90027158	AD	11	78091072
rs73500988	-2.28011	-0.145631	1.45118e-211	ebi-a-GCST90027158	AD	11	78080351
rs73502909	-2.28011	-0.120039	1.45056e-211	ebi-a-GCST90027158	AD	11	78088983
rs140683270	2.5901	0.832386	1.3949e-211	ebi-a-GCST90027158	AD	11	78068201
rs112941781	-2.28011	-0.110548	1.39213e-211	ebi-a-GCST90027158	AD	11	78078977
rs73502934	-2.28011	-0.0547667	1.38656e-211	ebi-a-GCST90027158	AD	11	78098404
rs73502924	-2.28011	-0.030426	1.38531e-211	ebi-a-GCST90027158	AD	11	78095970
rs60442917	-0.622498	1.1	1.33307e-211	ebi-a-GCST90027158	AD	2	173390936
rs59524026	-0.612101	1.1	1.32446e-211	ebi-a-GCST90027158	AD	2	173390968
rs7564591	-0.535899	1.08	1.25169e-211	ebi-a-GCST90027158	AD	2	173357527
rs4619573	-0.526499	1.06	1.22065e-211	ebi-a-GCST90027158	AD	2	173358485
rs7582972	-0.4673	1.08	1.21127e-211	ebi-a-GCST90027158	AD	2	173355011
rs73500986	-2.0949	1.19506	1.16198e-211	ebi-a-GCST90027158	AD	11	78079715
rs11237479	2.79261	1.08372	1.14794e-211	ebi-a-GCST90027158	AD	11	78103678
rs73502992	-1.3573	1.85593	1.12285e-211	ebi-a-GCST90027158	AD	11	78132172
rs73500966	-2.3357	0.671466	1.11731e-211	ebi-a-GCST90027158	AD	11	78070231
rs73500968	-2.3357	0.626474	1.08652e-211	ebi-a-GCST90027158	AD	11	78070748
rs117768765	2.15241	-1.57143	1.08278e-211	ebi-a-GCST90027158	AD	11	78101084
rs113469300	-1.8335	1.08095	1.05638e-211	ebi-a-GCST90027158	AD	11	78092671
rs138665186	-1.744	0.859882	9.0858e-212	ebi-a-GCST90027158	AD	11	78042215
rs59724118	-2.1689	0.98929	9.00116e-212	ebi-a-GCST90027158	AD	11	78076484
rs6717877	0.479302	0.533333	8.92486e-212	ebi-a-GCST90027158	AD	2	173317864
rs7928983	-1.5206	1.18505	8.87765e-212	ebi-a-GCST90027158	AD	11	78120593
rs3762621	0.506301	0.481132	8.83207e-212	ebi-a-GCST90027158	AD	2	173306140
rs115906804	-1.5206	1.15446	8.63867e-212	ebi-a-GCST90027158	AD	11	78122482
rs3762620	0.492201	0.424528	8.54853e-212	ebi-a-GCST90027158	AD	2	173306131
rs12469788	0.459099	0.433962	8.4639e-212	ebi-a-GCST90027158	AD	2	173312955
rs17136566	-2.1134	0.195378	8.19968e-212	ebi-a-GCST90027158	AD	11	78110990
rs73502959	-2.1134	0.192227	8.19528e-212	ebi-a-GCST90027158	AD	11	78110245
rs10501428	-1.3573	1.5584	7.93549e-212	ebi-a-GCST90027158	AD	11	78136324
rs114749422	-1.8704	0.743655	7.86256e-212	ebi-a-GCST90027158	AD	11	78099519
rs73503000	-1.3573	1.54504	7.82399e-212	ebi-a-GCST90027158	AD	11	78138116
rs7565670	-0.0325	0.588235	7.74223e-212	ebi-a-GCST90027158	AD	2	173317373
rs7594889	-0.00960002	0.568627	7.65892e-212	ebi-a-GCST90027158	AD	2	173317827
rs6718033	-0.0293001	0.568627	7.65293e-212	ebi-a-GCST90027158	AD	2	173318061
rs73502999	-1.3573	1.51938	7.61813e-212	ebi-a-GCST90027158	AD	11	78138018
rs6433358	0.000900003	0.539216	7.5252e-212	ebi-a-GCST90027158	AD	2	173317946
rs17136583	-1.3573	1.49173	7.40517e-212	ebi-a-GCST90027158	AD	11	78137286
rs12099410	-1.5367	1.16203	7.32613e-212	ebi-a-GCST90027158	AD	11	78109282
rs111910065	-1.5528	1.08168	6.97524e-212	ebi-a-GCST90027158	AD	11	78134897
rs113316794	-1.5528	1.0746	6.92921e-212	ebi-a-GCST90027158	AD	11	78133902
rs112185487	-1.5528	1.05238	6.79889e-212	ebi-a-GCST90027158	AD	11	78134078
rs113292852	-1.5367	1.07115	6.77234e-212	ebi-a-GCST90027158	AD	11	78115038
rs77329535	-1.1	1.71778	6.69006e-212	ebi-a-GCST90027158	AD	11	78119255
rs117546841	-2.1325	-0.018931	6.11523e-212	ebi-a-GCST90027158	AD	11	78125899
rs149076169	1.7168	0.830922	6.07017e-212	ebi-a-GCST90027158	AD	11	78086552
rs57204827	-2.0949	0.428571	6.04074e-212	ebi-a-GCST90027158	AD	11	78071206
rs145136383	-2.0949	0.392208	5.9587e-212	ebi-a-GCST90027158	AD	11	78069034
rs57297764	-2.0949	0.380519	5.93409e-212	ebi-a-GCST90027158	AD	11	78069988
rs73502980	-1.1	1.61111	5.85643e-212	ebi-a-GCST90027158	AD	11	78119391
rs7929685	-1.9101	0.667406	5.83348e-212	ebi-a-GCST90027158	AD	11	78085653
rs7926053	-1.8917	0.703247	5.7151e-212	ebi-a-GCST90027158	AD	11	78084965
rs12473999	-0.2031	-0.0421053	5.61123e-212	ebi-a-GCST90027158	AD	2	173321944
rs112028312	-1.2084	1.52743	5.60919e-212	ebi-a-GCST90027158	AD	11	78116289
rs75633861	-0.9898	1.7161	5.55958e-212	ebi-a-GCST90027158	AD	11	78117667
rs59898543	-0.916399	1.44679	5.50101e-212	ebi-a-GCST90027158	AD	11	78130044
rs73502991	-0.916399	1.44576	5.49585e-212	ebi-a-GCST90027158	AD	11	78131494
rs57230054	-0.916399	1.44524	5.49327e-212	ebi-a-GCST90027158	AD	11	78130510
rs56861418	-1.744	-0.549595	5.48541e-212	ebi-a-GCST90027158	AD	11	78059065
rs58080787	-1.8917	0.210638	5.46513e-212	ebi-a-GCST90027158	AD	11	78076172
rs60725982	-1.4817	1.0906	5.45511e-212	ebi-a-GCST90027158	AD	11	78120254
rs57256153	-1.744	-0.519757	5.40528e-212	ebi-a-GCST90027158	AD	11	78059069
rs73502978	-0.9898	1.67342	5.24733e-212	ebi-a-GCST90027158	AD	11	78118334
rs7101517	-0.4201	-1.86217	5.1548e-212	ebi-a-GCST90027158	AD	11	78111990
rs73500965	-1.9187	-0.372995	5.03539e-212	ebi-a-GCST90027158	AD	11	78070020
rs73502972	-0.9898	1.64268	5.02471e-212	ebi-a-GCST90027158	AD	11	78115943
rs58725056	-0.951699	1.62913	4.88768e-212	ebi-a-GCST90027158	AD	11	78115012
rs73502908	-1.7414	0.775656	4.87705e-212	ebi-a-GCST90027158	AD	11	78088800
rs141434830	-1.3573	1.07496	4.695e-212	ebi-a-GCST90027158	AD	11	78068821
rs142502443	-1.5112	-1.16263	4.57844e-212	ebi-a-GCST90027158	AD	11	78109464
rs113572709	-0.9898	1.52827	4.33495e-212	ebi-a-GCST90027158	AD	11	78116347
rs55851568	-0.9898	1.51477	4.26235e-212	ebi-a-GCST90027158	AD	11	78115092
rs113611455	-1.3573	0.908163	4.10126e-212	ebi-a-GCST90027158	AD	11	78074199
rs113048676	-1.3736	0.873083	4.07287e-212	ebi-a-GCST90027158	AD	11	78048801
rs139051514	2.11041	0.461538	4.01907e-212	ebi-a-GCST90027158	AD	11	78106167
rs73502985	-1.1918	0.974932	3.93114e-212	ebi-a-GCST90027158	AD	11	78124850
rs73502984	-1.1918	1.0137	3.90465e-212	ebi-a-GCST90027158	AD	11	78123946
rs7117920	-0.2381	-1.63328	3.87647e-212	ebi-a-GCST90027158	AD	11	78100244
rs61454804	-1.2102	0.870251	3.60682e-212	ebi-a-GCST90027158	AD	11	78123968
rs73502982	-0.420699	1.35441	3.53202e-212	ebi-a-GCST90027158	AD	11	78123320
rs148548143	-1.5899	-0.661397	3.49242e-212	ebi-a-GCST90027158	AD	11	78084095
rs138132367	-1.3573	0.679376	3.48071e-212	ebi-a-GCST90027158	AD	11	78042096
rs17136578	-1.1918	0.853694	3.44718e-212	ebi-a-GCST90027158	AD	11	78123863
rs116159548	-1.3573	0.633508	3.3766e-212	ebi-a-GCST90027158	AD	11	78042693
rs56298752	-0.861401	1	2.99794e-212	ebi-a-GCST90027158	AD	11	78115579
rs113058038	-1.5023	0.292257	2.98395e-212	ebi-a-GCST90027158	AD	11	78088003
rs11237484	0.439699	-1.43149	2.97788e-212	ebi-a-GCST90027158	AD	11	78114805
rs150894943	1.9553	-0.430556	2.96465e-212	ebi-a-GCST90027158	AD	11	78048213
rs60080783	-1.1901	-0.601332	2.86233e-212	ebi-a-GCST90027158	AD	11	78092576
rs59094938	-1.7072	0.658368	2.83404e-212	ebi-a-GCST90027158	AD	11	78063240
rs112701441	-1.1184	0.757682	2.82823e-212	ebi-a-GCST90027158	AD	11	78041851
rs73500930	-1.7256	0.598893	2.82358e-212	ebi-a-GCST90027158	AD	11	78052255
rs75613238	-1.7072	0.65097	2.81787e-212	ebi-a-GCST90027158	AD	11	78056135
rs79585093	-1.7072	0.645429	2.80851e-212	ebi-a-GCST90027158	AD	11	78053612
rs10501427	-1.7072	0.636238	2.79672e-212	ebi-a-GCST90027158	AD	11	78056501
rs73500953	-1.7072	0.633472	2.79218e-212	ebi-a-GCST90027158	AD	11	78060587
rs57999178	-1.7072	0.616874	2.76549e-212	ebi-a-GCST90027158	AD	11	78060467
rs73500935	-1.7072	0.612725	2.75897e-212	ebi-a-GCST90027158	AD	11	78056790
rs73500942	-1.7072	0.609959	2.75466e-212	ebi-a-GCST90027158	AD	11	78058249
rs73500945	-1.7072	0.609959	2.75466e-212	ebi-a-GCST90027158	AD	11	78058289
rs56278954	-1.7072	0.611111	2.74615e-212	ebi-a-GCST90027158	AD	11	78052882
rs114753900	0.1099	-1.46699	2.74236e-212	ebi-a-GCST90027158	AD	11	78116756
rs7107128	-1.6887	0.66805	2.71714e-212	ebi-a-GCST90027158	AD	11	78063554
rs188904955	1.2508	-1.13797	2.66198e-212	ebi-a-GCST90027158	AD	11	78068722
rs75190329	-0.916401	1.14525	2.64045e-212	ebi-a-GCST90027158	AD	11	78046862
rs112223379	-0.879699	1.23612	2.62925e-212	ebi-a-GCST90027158	AD	11	78053585
rs57994223	-0.916401	1.13128	2.60505e-212	ebi-a-GCST90027158	AD	11	78045124
rs116399611	0.1099	-1.38492	2.46626e-212	ebi-a-GCST90027158	AD	11	78117332
rs118165140	0.9874	-1.55163	2.44177e-212	ebi-a-GCST90027158	AD	11	78086155
rs77009795	-0.879699	1.1438	2.39594e-212	ebi-a-GCST90027158	AD	11	78066166
rs184013914	0.819599	-1.48354	2.36601e-212	ebi-a-GCST90027158	AD	11	78103510
rs73502976	-0.420701	0.952798	2.30556e-212	ebi-a-GCST90027158	AD	11	78118142
rs148596985	0	-1.38086	2.2737e-212	ebi-a-GCST90027158	AD	11	78116206
rs78956749	1.3191	-0.873975	2.25443e-212	ebi-a-GCST90027158	AD	11	78060495
rs184369575	0.725299	-1.37209	2.01454e-212	ebi-a-GCST90027158	AD	11	78110203
rs77235129	-1.4471	0.713296	1.99565e-212	ebi-a-GCST90027158	AD	11	78060735
rs181383862	0.725299	-1.34969	1.94735e-212	ebi-a-GCST90027158	AD	11	78131454
rs111384654	-0.768499	-0.353586	1.77714e-212	ebi-a-GCST90027158	AD	11	78042482
rs56966672	-0.898101	0.793422	1.69939e-212	ebi-a-GCST90027158	AD	11	78052653
rs147248254	0.514301	0.949928	1.65917e-212	ebi-a-GCST90027158	AD	11	78068200
rs7106295	-0.568001	0.765883	1.64403e-212	ebi-a-GCST90027158	AD	11	78040062
rs72933721	-1.0161	-0.5917	1.58812e-212	ebi-a-GCST90027158	AD	11	78117841
rs117651397	0.5	-1.2326	1.51087e-212	ebi-a-GCST90027158	AD	11	78092940
rs184848406	-0.761	0.567465	1.50989e-212	ebi-a-GCST90027158	AD	11	78134633
rs143590320	-0.568001	0.596082	1.41353e-212	ebi-a-GCST90027158	AD	11	78042127
rs80249223	-0.4566	0.867377	1.40198e-212	ebi-a-GCST90027158	AD	11	78045168
rs150610125	-1.2241	-0.525444	1.37527e-212	ebi-a-GCST90027158	AD	11	78038825
rs58947167	-1.135	0.649725	1.32819e-212	ebi-a-GCST90027158	AD	11	78049574
rs118148427	-1.3191	-0.272926	1.28841e-212	ebi-a-GCST90027158	AD	11	78135519
rs59624226	-0.4195	-1.00263	1.27847e-212	ebi-a-GCST90027158	AD	11	78113788
rs147526880	1.5102	-0.498316	1.24564e-212	ebi-a-GCST90027158	AD	11	78092520
rs188503400	0.565201	0.991579	1.23224e-212	ebi-a-GCST90027158	AD	11	78100989
rs73500998	-0.860102	0.832363	1.23186e-212	ebi-a-GCST90027158	AD	11	78085827
rs138785950	-0.959302	0.00501505	1.17119e-212	ebi-a-GCST90027158	AD	11	78071569
rs117471425	0.9864	0.0276753	1.16242e-212	ebi-a-GCST90027158	AD	11	78092311
rs117184699	0.9601	0.214418	1.15769e-212	ebi-a-GCST90027158	AD	11	78079154
rs184167698	0.991701	0.492157	1.13818e-212	ebi-a-GCST90027158	AD	11	78065562
rs117937763	1.2251	0.145497	1.12969e-212	ebi-a-GCST90027158	AD	11	78104037
rs112425616	1.1901	0.226757	1.1213e-212	ebi-a-GCST90027158	AD	11	78089806
rs113793150	1.1901	0.204545	1.11365e-212	ebi-a-GCST90027158	AD	11	78092909
rs117144469	-0.0225999	0.043771	1.0443e-212	ebi-a-GCST90027158	AD	11	78043953
rs59481798	-0.986901	-0.332026	1.03052e-212	ebi-a-GCST90027158	AD	11	78119951
rs7929945	-0.4089	1.06327	1.02298e-212	ebi-a-GCST90027158	AD	11	78085862
rs182083610	1.1639	0.200924	1.00809e-212	ebi-a-GCST90027158	AD	11	78053508
rs111619706	-0.5101	-0.95614	9.79141e-213	ebi-a-GCST90027158	AD	11	78122945
rs57805880	-0.662699	-0.164802	9.31494e-213	ebi-a-GCST90027158	AD	11	78053632
rs142987041	-1.2	1.56995	9.18045e-213	ebi-a-GCST90027158	AD	11	78084547
rs117235804	1.1238	-0.0402145	8.98889e-213	ebi-a-GCST90027158	AD	11	78062100
rs186455544	0.713599	0.417822	8.98781e-213	ebi-a-GCST90027158	AD	11	78112082
rs145403933	-0.857799	0.2334	8.8774e-213	ebi-a-GCST90027158	AD	11	78101301
rs189857532	-0.3366	-0.115806	8.43997e-213	ebi-a-GCST90027158	AD	11	78115459
rs146863257	0.773099	0.160681	7.83097e-213	ebi-a-GCST90027158	AD	11	78062930
rs73502966	-0.311399	-0.401442	7.43219e-213	ebi-a-GCST90027158	AD	11	78113817
rs193261048	0.7805	0.443418	7.25397e-213	ebi-a-GCST90027158	AD	11	78050863
rs146241131	0.851499	-0.481236	7.20676e-213	ebi-a-GCST90027158	AD	11	78124153
rs112080865	0.4851	-0.624481	7.15997e-213	ebi-a-GCST90027158	AD	11	78107480
rs12290563	-0.696302	0.0253165	7.15509e-213	ebi-a-GCST90027158	AD	11	78119595
rs73502973	-0.696302	-0.0406091	7.14184e-213	ebi-a-GCST90027158	AD	11	78117144
rs73502975	-0.696302	0.0445293	7.12638e-213	ebi-a-GCST90027158	AD	11	78117738
rs12282653	-0.493898	-0.14631	6.59603e-213	ebi-a-GCST90027158	AD	11	78127334
rs12279379	0.2003	-0.0794451	6.41699e-213	ebi-a-GCST90027158	AD	11	78113587
rs192654556	0.3248	-0.533333	6.37336e-213	ebi-a-GCST90027158	AD	11	78044756
rs148475527	-0.5957	-0.274667	6.17951e-213	ebi-a-GCST90027158	AD	11	78100648
rs4945272	1.6394	-0.176923	2.60603e-213	ebi-a-GCST90027158	AD	11	78093689
rs112555416	0.827401	0.624204	1.50975e-213	ebi-a-GCST90027158	AD	11	78044216
rs11940979	-33.3278	-2.09195	6.84159e-214	ebi-a-GCST90027158	AD	4	39477017
rs7238347	-14.6928	-1.63095	4.4759e-214	ebi-a-GCST90027158	AD	18	43644901
rs4890312	-14.5779	-1.89286	1.32922e-214	ebi-a-GCST90027158	AD	18	43627607
rs10025454	-33.2581	-2.02299	5.68633e-215	ebi-a-GCST90027158	AD	4	39486969
rs4890311	-14.4256	-1.92857	1.57572e-215	ebi-a-GCST90027158	AD	18	43627353
rs6507663	-14.3802	-1.90476	7.82816e-216	ebi-a-GCST90027158	AD	18	43629181
rs7092910	-11.1667	0.0208333	4.05827e-216	ebi-a-GCST90027158	AD	10	22796761
rs72903403	14.3905	0.860465	2.09876e-216	ebi-a-GCST90027158	AD	18	43657733
rs71364516	13.9394	1.87117	2.03069e-218	ebi-a-GCST90027158	AD	18	43655447
rs117697962	-13.945	-0.666667	5.19052e-219	ebi-a-GCST90027158	AD	18	43641035
rs9966603	13.9046	0.205882	2.65527e-219	ebi-a-GCST90027158	AD	18	43637243
rs28390243	-10.3411	1.05435	9.5772e-220	ebi-a-GCST90027158	AD	10	22792492
rs77215455	13.7771	0.87907	4.80387e-220	ebi-a-GCST90027158	AD	18	43694490
rs11599280	-10.2813	0.956522	4.70901e-220	ebi-a-GCST90027158	AD	10	22792993
rs117257883	-13.2246	-0.612245	2.99975e-223	ebi-a-GCST90027158	AD	18	43662273
rs11875599	12.8799	0.670213	5.21249e-225	ebi-a-GCST90027158	AD	18	43673354
rs59082804	12.7891	0.945578	1.60187e-225	ebi-a-GCST90027158	AD	18	43686987
rs35354362	-8.69163	0.93617	1.41824e-226	ebi-a-GCST90027158	AD	10	22798813
rs75174981	-12.4354	-1.19231	2.44854e-227	ebi-a-GCST90027158	AD	18	43628043
rs16978516	12.3771	0.259259	4.70981e-228	ebi-a-GCST90027158	AD	18	43608511
rs12606939	12.2439	0.302752	9.41911e-229	ebi-a-GCST90027158	AD	18	43607538
rs16978517	12.1037	1.68243	8.86478e-229	ebi-a-GCST90027158	AD	18	43610416
rs4748815	7.6617	-0.782516	1.26782e-229	ebi-a-GCST90027158	AD	10	22850490
rs76887749	7.26562	0.747059	3.63585e-231	ebi-a-GCST90027158	AD	10	22771147
rs12962856	11.705	0.705179	2.18873e-231	ebi-a-GCST90027158	AD	18	43639384
rs142799157	6.79812	0.51497	2.09412e-232	ebi-a-GCST90027158	AD	10	22858527
rs79326725	6.67101	1.16929	1.47401e-232	ebi-a-GCST90027158	AD	10	22842407
rs143288757	-6.5776	-0.707454	1.28505e-232	ebi-a-GCST90027158	AD	10	22822178
rs118124605	6.6252	0.0689655	6.32672e-233	ebi-a-GCST90027158	AD	10	22832488
rs142473940	-5.74071	-0.752212	5.35967e-235	ebi-a-GCST90027158	AD	10	22808549
rs141602527	-10.6648	0.813333	2.77327e-236	ebi-a-GCST90027158	AD	18	43642512
rs143898693	-5.14739	0.732584	2.63181e-236	ebi-a-GCST90027158	AD	10	22779850
rs189996203	-5.09369	1.17241	1.62387e-236	ebi-a-GCST90027158	AD	10	22811503
rs117041162	5.09991	0.938095	1.21126e-236	ebi-a-GCST90027158	AD	10	22817874
rs12607686	10.4568	1.60839	7.83408e-237	ebi-a-GCST90027158	AD	18	43601769
rs151014906	-4.8471	-0.116424	5.28874e-237	ebi-a-GCST90027158	AD	10	22813664
rs147836406	4.8535	0.671554	4.84696e-237	ebi-a-GCST90027158	AD	10	22825876
rs58563731	10.4597	0.545455	1.88575e-237	ebi-a-GCST90027158	AD	18	43603531
rs80087712	4.4895	-1.1877	1.3964e-237	ebi-a-GCST90027158	AD	10	22832059
rs77989314	-4.6842	-0.814815	1.23434e-237	ebi-a-GCST90027158	AD	10	22823438
rs117004758	-4.47841	0.202128	1.02329e-237	ebi-a-GCST90027158	AD	10	22792372
rs146714308	-4.43229	0.995575	6.00234e-238	ebi-a-GCST90027158	AD	10	22811739
rs117153270	-4.3976	-0.752577	5.28443e-238	ebi-a-GCST90027158	AD	10	22827686
rs117700042	4.132	1.69588	3.31534e-238	ebi-a-GCST90027158	AD	10	22792804
rs56042126	4.2107	0.593548	2.61979e-238	ebi-a-GCST90027158	AD	10	22841250
rs76346786	4.3217	-0.191781	1.17649e-238	ebi-a-GCST90027158	AD	10	22821052
rs141870076	-3.8323	-0.0443038	7.99745e-239	ebi-a-GCST90027158	AD	10	22842139
rs138887876	-4.01829	-0.301676	4.96566e-239	ebi-a-GCST90027158	AD	10	22818788
rs76661504	-3.90418	0.196891	3.24732e-239	ebi-a-GCST90027158	AD	10	22843620
rs76847649	-3.83759	-0.117978	2.35903e-239	ebi-a-GCST90027158	AD	10	22841607
rs61847464	3.84571	0.506579	2.14906e-239	ebi-a-GCST90027158	AD	10	22858349
rs28820979	1.96901	3.27922	1.70176e-239	ebi-a-GCST90027158	AD	10	22801991
rs11818270	3.78	0.188312	1.52624e-239	ebi-a-GCST90027158	AD	10	22836750
rs117001479	-3.6976	0.190244	1.52088e-239	ebi-a-GCST90027158	AD	10	22807787
rs117373646	1.7541	3.28161	1.43403e-239	ebi-a-GCST90027158	AD	10	22793475
rs11593715	1.6048	3.38608	1.31163e-239	ebi-a-GCST90027158	AD	10	22790884
rs12264678	1.9027	3.17532	1.06805e-239	ebi-a-GCST90027158	AD	10	22800649
rs10159727	-2.0132	-3.09091	1.0197e-239	ebi-a-GCST90027158	AD	10	22854806
rs77958705	9.9249	0.447293	9.86497e-240	ebi-a-GCST90027158	AD	18	43668207
rs193036923	-3.1956	-0.213656	9.27099e-240	ebi-a-GCST90027158	AD	10	22782417
rs57074189	1.9384	3.05161	8.10071e-240	ebi-a-GCST90027158	AD	10	22788160
rs182842103	2.9728	-0.360852	8.03451e-240	ebi-a-GCST90027158	AD	10	22853808
rs116895832	9.90161	0.35014	7.93775e-240	ebi-a-GCST90027158	AD	18	43652840
rs184687652	2.85941	1.22103	6.89033e-240	ebi-a-GCST90027158	AD	10	22777695
rs117755506	-3.07551	-0.254005	6.62086e-240	ebi-a-GCST90027158	AD	10	22831559
rs112369406	1.8871	2.94048	5.99306e-240	ebi-a-GCST90027158	AD	10	22799193
rs117719899	2.99261	0.671679	5.30393e-240	ebi-a-GCST90027158	AD	10	22770456
rs45469096	3.306	0.322727	5.13541e-240	ebi-a-GCST90027158	AD	10	22839952
rs34364006	-3.3206	-0.277778	4.27236e-240	ebi-a-GCST90027158	AD	10	22778349
rs148173580	2.9249	0.0897155	4.12898e-240	ebi-a-GCST90027158	AD	10	22783681
rs7098363	1.9546	2.13435	3.49252e-240	ebi-a-GCST90027158	AD	10	22807934
rs12604893	9.65212	1.75862	3.38865e-240	ebi-a-GCST90027158	AD	18	43607325
rs79585600	2.3913	0.158349	3.38788e-240	ebi-a-GCST90027158	AD	10	22855578
rs138737023	0.0972	2.72376	3.06533e-240	ebi-a-GCST90027158	AD	10	22806538
rs116044957	2.4915	-0.27907	3.05279e-240	ebi-a-GCST90027158	AD	10	22811146
rs74970426	2.4915	-0.216946	3.01079e-240	ebi-a-GCST90027158	AD	10	22817869
rs9787428	-1.7072	-2.85065	2.84861e-240	ebi-a-GCST90027158	AD	10	22848007
rs150636099	2.45821	-0.282123	2.8252e-240	ebi-a-GCST90027158	AD	10	22810543
rs146294201	0.0359001	2.67587	2.73918e-240	ebi-a-GCST90027158	AD	10	22807936
rs139625349	0.0972	2.67587	2.70886e-240	ebi-a-GCST90027158	AD	10	22807963
rs2182457	-1.6363	-2.86755	2.61109e-240	ebi-a-GCST90027158	AD	10	22848885
rs115216414	2.4212	-0.26711	2.53893e-240	ebi-a-GCST90027158	AD	10	22844071
rs77263277	2.3913	0.287837	2.52138e-240	ebi-a-GCST90027158	AD	10	22849203
rs77141996	2.33571	0.173913	2.10806e-240	ebi-a-GCST90027158	AD	10	22847052
rs188460411	2.4718	0.8431	2.06812e-240	ebi-a-GCST90027158	AD	10	22843592
rs11013026	1.6692	2.72848	1.86865e-240	ebi-a-GCST90027158	AD	10	22787573
rs10741004	-1.4774	-2.7546	1.7269e-240	ebi-a-GCST90027158	AD	10	22834479
rs77859042	-1.6029	-1.51574	1.66826e-240	ebi-a-GCST90027158	AD	10	22822181
rs61847457	2.839	0.662281	1.65861e-240	ebi-a-GCST90027158	AD	10	22837966
rs112749354	-1.3941	-1.70704	1.60956e-240	ebi-a-GCST90027158	AD	10	22854816
rs143059055	2.5919	0.356436	1.60586e-240	ebi-a-GCST90027158	AD	10	22812052
rs117479485	2.62819	-0.176166	1.60584e-240	ebi-a-GCST90027158	AD	10	22820989
rs11819401	2.0536	1.64865	1.55984e-240	ebi-a-GCST90027158	AD	10	22851477
rs73598564	1.9631	1.68649	1.39619e-240	ebi-a-GCST90027158	AD	10	22846672
rs192893962	2.24171	-0.817544	1.37841e-240	ebi-a-GCST90027158	AD	10	22823434
rs76892723	1.9095	1.71351	1.32142e-240	ebi-a-GCST90027158	AD	10	22856131
rs147185956	0.4021	2.57681	1.32054e-240	ebi-a-GCST90027158	AD	10	22830399
rs114873077	2.1625	-0.149666	1.31839e-240	ebi-a-GCST90027158	AD	10	22855022
rs1610340	-1.2621	-2.7546	1.28909e-240	ebi-a-GCST90027158	AD	10	22836707
rs79076271	2.1103	-0.211699	1.26566e-240	ebi-a-GCST90027158	AD	10	22821137
rs142329495	9.70751	0.379888	1.26552e-240	ebi-a-GCST90027158	AD	18	43698902
rs943193	-1.1447	-2.77711	1.23853e-240	ebi-a-GCST90027158	AD	10	22831853
rs7078635	-1.4521	-2.63804	1.22829e-240	ebi-a-GCST90027158	AD	10	22851609
rs113112466	-1.0082	-1.83354	1.18774e-240	ebi-a-GCST90027158	AD	10	22790547
rs116964997	2.33701	-0.758621	1.16694e-240	ebi-a-GCST90027158	AD	10	22761028
rs1887093	-1.1445	-2.75301	1.15912e-240	ebi-a-GCST90027158	AD	10	22831530
rs112452658	-1.0082	-1.80679	1.15726e-240	ebi-a-GCST90027158	AD	10	22791966
rs139160329	2.5886	0.0773994	1.12701e-240	ebi-a-GCST90027158	AD	10	22786587
rs151028454	2.3106	-0.329053	1.1241e-240	ebi-a-GCST90027158	AD	10	22799768
rs77536949	2.0518	-0.0554511	1.09431e-240	ebi-a-GCST90027158	AD	10	22826069
rs112789175	0.9507	2.17595	1.09217e-240	ebi-a-GCST90027158	AD	10	22858394
rs7084761	-1.0252	-2.77108	1.06877e-240	ebi-a-GCST90027158	AD	10	22840312
rs943192	-1.6833	-2.49143	1.06384e-240	ebi-a-GCST90027158	AD	10	22830719
rs4748809	-1.0488	-2.72121	9.45197e-241	ebi-a-GCST90027158	AD	10	22823797
rs112336042	0.895199	2.13496	9.44209e-241	ebi-a-GCST90027158	AD	10	22850806
rs185256057	1.5109	0.495717	9.19953e-241	ebi-a-GCST90027158	AD	10	22851472
rs73598561	1.5004	1.85379	9.17823e-241	ebi-a-GCST90027158	AD	10	22838352
rs73598567	1.5852	1.8	9.0242e-241	ebi-a-GCST90027158	AD	10	22858201
rs7900881	-1.4419	-2.51515	8.84205e-241	ebi-a-GCST90027158	AD	10	22832901
rs76341889	-0.4157	2.76471	8.5858e-241	ebi-a-GCST90027158	AD	10	22778294
rs8181423	-1.4109	-2.46471	7.55776e-241	ebi-a-GCST90027158	AD	10	22854422
rs143728917	-1.5109	-1.53988	7.4685e-241	ebi-a-GCST90027158	AD	10	22779445
rs73598541	1.252	1.56473	7.26942e-241	ebi-a-GCST90027158	AD	10	22774197
rs12247353	-0.2862	2.82099	7.17452e-241	ebi-a-GCST90027158	AD	10	22778101
rs58498866	1.5522	1.67575	6.84201e-241	ebi-a-GCST90027158	AD	10	22841786
rs138945101	1.4642	1.66582	6.78146e-241	ebi-a-GCST90027158	AD	10	22852805
rs149723335	-1.8844	-0.570715	6.55894e-241	ebi-a-GCST90027158	AD	10	22785140
rs61731109	1.3181	1.76904	6.36877e-241	ebi-a-GCST90027158	AD	10	22830842
rs4418701	-0.744701	-2.66467	6.34053e-241	ebi-a-GCST90027158	AD	10	22810069
rs59759821	1.2451	2.05556	6.13409e-241	ebi-a-GCST90027158	AD	10	22794046
rs73598558	1.3125	1.74745	6.06611e-241	ebi-a-GCST90027158	AD	10	22830245
rs16922354	1.526	1.15058	5.87712e-241	ebi-a-GCST90027158	AD	10	22773956
rs115154973	1.0872	1.83797	5.86848e-241	ebi-a-GCST90027158	AD	10	22837527
rs143198732	-0.719599	1.892	5.74695e-241	ebi-a-GCST90027158	AD	10	22782751
rs73598543	1.3703	2.34731	5.47573e-241	ebi-a-GCST90027158	AD	10	22775103
rs73598542	1.252	1.33164	5.42641e-241	ebi-a-GCST90027158	AD	10	22774425
rs7918363	-0.772198	-2.57229	5.04132e-241	ebi-a-GCST90027158	AD	10	22814985
rs76659795	-0.4763	-1.55479	4.99009e-241	ebi-a-GCST90027158	AD	10	22846760
rs7087192	1.2418	2.37725	4.96474e-241	ebi-a-GCST90027158	AD	10	22770341
rs149152390	-0.1052	1.27018	4.89455e-241	ebi-a-GCST90027158	AD	10	22854837
rs7099219	-0.6029	-2.60606	4.85401e-241	ebi-a-GCST90027158	AD	10	22808537
rs73598557	1.2929	1.63061	4.71592e-241	ebi-a-GCST90027158	AD	10	22830012
rs73598535	1.1309	2.38235	4.62167e-241	ebi-a-GCST90027158	AD	10	22765021
rs192996403	0.0526001	1.09097	4.55914e-241	ebi-a-GCST90027158	AD	10	22851305
rs115737221	0.2198	1.06507	4.51469e-241	ebi-a-GCST90027158	AD	10	22821535
rs78252295	0.8063	0.916524	4.50754e-241	ebi-a-GCST90027158	AD	10	22779659
rs78097508	0.8063	0.927262	4.46197e-241	ebi-a-GCST90027158	AD	10	22783117
rs186841212	1.9129	-0.482618	4.35182e-241	ebi-a-GCST90027158	AD	10	22833507
rs117420163	-2.0015	-0.958042	4.33396e-241	ebi-a-GCST90027158	AD	10	22855506
rs116587655	0	1.34065	4.2511e-241	ebi-a-GCST90027158	AD	10	22838394
rs186466121	0.1577	0.815469	4.13717e-241	ebi-a-GCST90027158	AD	10	22849740
rs111329115	0.746599	1.85861	4.08262e-241	ebi-a-GCST90027158	AD	10	22813729
rs73598554	0.859601	1.78535	4.07668e-241	ebi-a-GCST90027158	AD	10	22817134
rs12266802	0.1099	1.08214	4.0722e-241	ebi-a-GCST90027158	AD	10	22832805
rs73598555	0.583199	1.87	4.01408e-241	ebi-a-GCST90027158	AD	10	22819848
rs7089954	-0.2709	1.35977	3.99054e-241	ebi-a-GCST90027158	AD	10	22840823
rs12249358	0.439699	1.12226	3.97276e-241	ebi-a-GCST90027158	AD	10	22857230
rs2885991	-0.7596	-2.4878	3.8965e-241	ebi-a-GCST90027158	AD	10	22810114
rs56229946	-0.0182999	1.25555	3.88752e-241	ebi-a-GCST90027158	AD	10	22830438
rs12260590	0.1099	0.977866	3.84394e-241	ebi-a-GCST90027158	AD	10	22842446
rs56373296	2.0771	1.4375	3.83724e-241	ebi-a-GCST90027158	AD	10	22768168
rs78875535	0.822399	0.849673	3.834e-241	ebi-a-GCST90027158	AD	10	22781612
rs7894486	0.5654	0.5955	3.82351e-241	ebi-a-GCST90027158	AD	10	22856861
rs9663751	-0.865398	-2.44785	3.78425e-241	ebi-a-GCST90027158	AD	10	22815345
rs150846853	0.833101	0.787893	3.76914e-241	ebi-a-GCST90027158	AD	10	22838587
rs74627864	-0.0182999	1.21283	3.76259e-241	ebi-a-GCST90027158	AD	10	22837417
rs181798560	0.381299	2.04518	3.70376e-241	ebi-a-GCST90027158	AD	10	22821972
rs187095840	-0.6863	-1.61119	3.68413e-241	ebi-a-GCST90027158	AD	10	22856855
rs7923540	-0.0182999	1.18873	3.68184e-241	ebi-a-GCST90027158	AD	10	22836444
rs183584611	-1.7147	0.420082	3.65048e-241	ebi-a-GCST90027158	AD	10	22819735
rs16922450	0.457999	0.863902	3.62444e-241	ebi-a-GCST90027158	AD	10	22844107
rs192470891	0.380699	1.80383	3.61628e-241	ebi-a-GCST90027158	AD	10	22805459
rs1359639	0.457999	1.05357	3.61434e-241	ebi-a-GCST90027158	AD	10	22807282
rs10734041	-0.9413	-2.38415	3.59964e-241	ebi-a-GCST90027158	AD	10	22824416
rs6482220	0.457999	1.0419	3.59057e-241	ebi-a-GCST90027158	AD	10	22809203
rs77068846	0.1465	0.682565	3.50968e-241	ebi-a-GCST90027158	AD	10	22848975
rs187554555	0.667901	0.357948	3.49519e-241	ebi-a-GCST90027158	AD	10	22827123
rs12255089	-0.219499	1.26392	3.4336e-241	ebi-a-GCST90027158	AD	10	22799639
rs74123076	0.1546	1.18208	3.42875e-241	ebi-a-GCST90027158	AD	10	22831772
rs80142698	0.457999	0.967316	3.41971e-241	ebi-a-GCST90027158	AD	10	22826178
rs75683642	0.2561	0.800977	3.40875e-241	ebi-a-GCST90027158	AD	10	22847674
rs60499411	0.457999	0.970045	3.40093e-241	ebi-a-GCST90027158	AD	10	22810632
rs6482219	0.457999	0.96066	3.3868e-241	ebi-a-GCST90027158	AD	10	22809187
rs114389025	0.457999	0.938404	3.3527e-241	ebi-a-GCST90027158	AD	10	22823871
rs75913659	0.955299	2.31176	3.3203e-241	ebi-a-GCST90027158	AD	10	22771223
rs12254393	0.439699	0.671099	3.27664e-241	ebi-a-GCST90027158	AD	10	22854547
rs10734040	-0.882502	-2.37576	3.27409e-241	ebi-a-GCST90027158	AD	10	22817052
rs58402183	0.940399	2.31176	3.2694e-241	ebi-a-GCST90027158	AD	10	22772115
rs114547230	0.439701	0.910063	3.26361e-241	ebi-a-GCST90027158	AD	10	22806119
rs78142289	0.5654	-0.980204	3.24579e-241	ebi-a-GCST90027158	AD	10	22761365
rs61377954	0.914497	2.31765	3.24217e-241	ebi-a-GCST90027158	AD	10	22772283
rs7087616	1.04	2.37086	3.22808e-241	ebi-a-GCST90027158	AD	10	22770593
rs76824008	1.0394	2.26786	3.20087e-241	ebi-a-GCST90027158	AD	10	22774597
rs8412	0.834301	1.73611	3.16228e-241	ebi-a-GCST90027158	AD	10	22824104
rs75413568	1.0355	0.00899743	3.15606e-241	ebi-a-GCST90027158	AD	10	22776607
rs114240463	0.457999	0.84591	3.14371e-241	ebi-a-GCST90027158	AD	10	22816162
rs113458504	0.781999	1.67095	3.13215e-241	ebi-a-GCST90027158	AD	10	22811078
rs79221288	1.1267	2.19412	3.04506e-241	ebi-a-GCST90027158	AD	10	22764010
rs16922373	1.5127	1.50579	3.03356e-241	ebi-a-GCST90027158	AD	10	22781927
rs146740834	0.610601	1.65509	2.99508e-241	ebi-a-GCST90027158	AD	10	22812960
rs114461597	0.838001	-0.0391304	2.95247e-241	ebi-a-GCST90027158	AD	10	22778868
rs60919165	0.841201	1.60411	2.93856e-241	ebi-a-GCST90027158	AD	10	22813212
rs148770447	-0.9222	1.1875	2.8886e-241	ebi-a-GCST90027158	AD	10	22808366
rs111256057	0.7924	1.60411	2.83649e-241	ebi-a-GCST90027158	AD	10	22811819
rs115022588	0.457999	0.370109	2.82473e-241	ebi-a-GCST90027158	AD	10	22818223
rs73598550	0.6537	-1.04054	2.74236e-241	ebi-a-GCST90027158	AD	10	22804294
rs149523953	1.1882	-0.417994	2.6962e-241	ebi-a-GCST90027158	AD	10	22803409
rs76682245	1.17	-0.661117	2.69546e-241	ebi-a-GCST90027158	AD	10	22809283
rs60327547	1.0103	2.20359	2.67363e-241	ebi-a-GCST90027158	AD	10	22776009
rs10732434	-0.791098	-2.30909	2.66857e-241	ebi-a-GCST90027158	AD	10	22810147
rs114887890	-0.0182999	0.173241	2.64212e-241	ebi-a-GCST90027158	AD	10	22837481
rs12258145	1.7442	1.75817	2.6326e-241	ebi-a-GCST90027158	AD	10	22767074
rs115510604	0.0183	0.261345	2.62852e-241	ebi-a-GCST90027158	AD	10	22845929
rs7902002	-0.4384	-0.202948	2.62633e-241	ebi-a-GCST90027158	AD	10	22783187
rs62640376	-0.0182999	0.189423	2.62627e-241	ebi-a-GCST90027158	AD	10	22830857
rs16922369	-0.4384	-0.124816	2.61211e-241	ebi-a-GCST90027158	AD	10	22781280
rs59428338	-0.0182999	0.156659	2.59726e-241	ebi-a-GCST90027158	AD	10	22827968
rs1536334	1.4933	-0.0529634	2.56748e-241	ebi-a-GCST90027158	AD	10	22845381
rs12250342	0.3297	-0.266002	2.56549e-241	ebi-a-GCST90027158	AD	10	22796807
rs57920220	0.981802	2.19162	2.53266e-241	ebi-a-GCST90027158	AD	10	22775912
rs138854318	0.857499	1.54419	2.45652e-241	ebi-a-GCST90027158	AD	10	22803083
rs16922359	0.803599	2.32237	2.35227e-241	ebi-a-GCST90027158	AD	10	22777875
rs59543181	1.1265	-0.576803	2.31393e-241	ebi-a-GCST90027158	AD	10	22802239
rs116091870	1.0574	1.62313	2.25588e-241	ebi-a-GCST90027158	AD	10	22786043
rs151173938	1.6981	-0.537764	2.2483e-241	ebi-a-GCST90027158	AD	10	22840624
rs59525622	1.1083	-0.530159	2.1944e-241	ebi-a-GCST90027158	AD	10	22798198
rs145043790	-0.332899	-0.32385	2.13311e-241	ebi-a-GCST90027158	AD	10	22773537
rs11013018	1.8024	1.55769	2.13134e-241	ebi-a-GCST90027158	AD	10	22766678
rs150812878	0.9281	-0.45748	2.09172e-241	ebi-a-GCST90027158	AD	10	22828563
rs112170810	0.2374	0.0880587	2.07176e-241	ebi-a-GCST90027158	AD	10	22791675
rs117128690	0.3003	-0.673766	2.05029e-241	ebi-a-GCST90027158	AD	10	22827019
rs45553338	1.8644	-0.604743	2.04907e-241	ebi-a-GCST90027158	AD	10	22847876
rs7897935	-0.803902	-0.363761	2.04487e-241	ebi-a-GCST90027158	AD	10	22782708
rs79002781	0.775801	1.46377	2.01995e-241	ebi-a-GCST90027158	AD	10	22802783
rs78519809	1.3995	1.32443	1.97953e-241	ebi-a-GCST90027158	AD	10	22761032
rs12261661	-0.5663	0.425515	1.95269e-241	ebi-a-GCST90027158	AD	10	22847838
rs58253107	1.3871	1.55238	1.9353e-241	ebi-a-GCST90027158	AD	10	22786135
rs7919655	-0.681797	-2.20732	1.9286e-241	ebi-a-GCST90027158	AD	10	22819738
rs192289531	-0.1347	0.0161943	1.90439e-241	ebi-a-GCST90027158	AD	10	22814252
rs78145678	0.8562	-0.589249	1.89806e-241	ebi-a-GCST90027158	AD	10	22790503
rs148401666	1.1232	0.0514933	1.89149e-241	ebi-a-GCST90027158	AD	10	22811409
rs145159810	0.5324	1.17678	1.86503e-241	ebi-a-GCST90027158	AD	10	22825741
rs76555204	-0.696299	-0.00735895	1.85641e-241	ebi-a-GCST90027158	AD	10	22849226
rs182569951	0.944	1.59004	1.83985e-241	ebi-a-GCST90027158	AD	10	22760002
rs77845944	0.913702	-0.527124	1.82349e-241	ebi-a-GCST90027158	AD	10	22816098
rs60870692	-0.532201	1.37136	1.77409e-241	ebi-a-GCST90027158	AD	10	22789237
rs79591471	1.0006	-0.278188	1.75943e-241	ebi-a-GCST90027158	AD	10	22780763
rs76067636	0.641301	-0.863952	1.73903e-241	ebi-a-GCST90027158	AD	10	22835128
rs112367814	0.677899	-0.540881	1.70626e-241	ebi-a-GCST90027158	AD	10	22844700
rs6482218	1.2433	1.61353	1.69493e-241	ebi-a-GCST90027158	AD	10	22783554
rs16922378	-0.4559	-0.174216	1.69362e-241	ebi-a-GCST90027158	AD	10	22787003
rs74123057	-0.305401	1.40633	1.69103e-241	ebi-a-GCST90027158	AD	10	22790117
rs11816335	0.883999	-1.14349	1.65971e-241	ebi-a-GCST90027158	AD	10	22817727
rs1831001	-1.1555	0.0466786	1.61632e-241	ebi-a-GCST90027158	AD	10	22821913
rs74123059	0.7253	-0.700329	1.61362e-241	ebi-a-GCST90027158	AD	10	22796684
rs11814650	-0.255699	-0.77116	1.5945e-241	ebi-a-GCST90027158	AD	10	22817861
rs11013014	0.419499	-0.259088	1.59184e-241	ebi-a-GCST90027158	AD	10	22760435
rs57965592	1.9983	0.390625	1.55262e-241	ebi-a-GCST90027158	AD	10	22762366
rs12261762	-0.1826	0.523646	1.54912e-241	ebi-a-GCST90027158	AD	10	22848005
rs4747441	-0.812599	-2.06875	1.52512e-241	ebi-a-GCST90027158	AD	10	22808124
rs117336913	0.885001	0.857143	1.50612e-241	ebi-a-GCST90027158	AD	10	22777407
rs55724145	0.483101	0.95858	1.44357e-241	ebi-a-GCST90027158	AD	10	22783248
rs117705078	1.2112	0.430993	1.43887e-241	ebi-a-GCST90027158	AD	10	22853368
rs78969471	0.6657	-0.861111	1.41868e-241	ebi-a-GCST90027158	AD	10	22818212
rs11812735	0.646998	-0.861111	1.4017e-241	ebi-a-GCST90027158	AD	10	22818022
rs16922380	0.618401	-0.660537	1.38371e-241	ebi-a-GCST90027158	AD	10	22787174
rs188225312	1.008	0.762025	1.33051e-241	ebi-a-GCST90027158	AD	10	22786611
rs12258498	0.860299	1.44531	1.29711e-241	ebi-a-GCST90027158	AD	10	22761457
rs11013015	0.904601	1.40856	1.28182e-241	ebi-a-GCST90027158	AD	10	22760712
rs75199883	0.8385	1.40458	1.27843e-241	ebi-a-GCST90027158	AD	10	22760425
rs7923274	1.181	1.50746	1.26973e-241	ebi-a-GCST90027158	AD	10	22763709
rs114156520	0.910501	1.34733	1.25945e-241	ebi-a-GCST90027158	AD	10	22760979
rs11013013	0.9058	1.38911	1.24855e-241	ebi-a-GCST90027158	AD	10	22760359
rs11013016	0.911201	1.375	1.2323e-241	ebi-a-GCST90027158	AD	10	22762250
rs9783118	-0.3847	-0.287234	1.22947e-241	ebi-a-GCST90027158	AD	10	22842464
rs191422856	0.233101	0.690722	1.21213e-241	ebi-a-GCST90027158	AD	10	22787677
rs7087100	-0.920498	-0.215722	1.19575e-241	ebi-a-GCST90027158	AD	10	22852868
rs57036965	0.8207	1.40625	1.19401e-241	ebi-a-GCST90027158	AD	10	22761620
rs111239228	0.749099	-0.223624	1.19146e-241	ebi-a-GCST90027158	AD	10	22818978
rs146833167	-0.0132	0.961071	1.11468e-241	ebi-a-GCST90027158	AD	10	22796135
rs11013038	0.638501	-0.620068	1.11315e-241	ebi-a-GCST90027158	AD	10	22818621
rs138771002	-0.2888	0.73227	1.10488e-241	ebi-a-GCST90027158	AD	10	22809996
rs10508648	-0.770301	-0.879934	1.08531e-241	ebi-a-GCST90027158	AD	10	22859257
rs10508647	0.9969	1.21961	1.07867e-241	ebi-a-GCST90027158	AD	10	22762886
rs11013012	1.0033	1.52239	1.07618e-241	ebi-a-GCST90027158	AD	10	22760240
rs1326335	-0.1098	-0.726882	9.82803e-242	ebi-a-GCST90027158	AD	10	22844498
rs146186235	-0.372199	1.08434	9.32709e-242	ebi-a-GCST90027158	AD	10	22784082
rs74123055	-0.337901	1.05438	8.88202e-242	ebi-a-GCST90027158	AD	10	22786758
rs78662562	0.546699	-0.318087	8.73751e-242	ebi-a-GCST90027158	AD	10	22761181
rs16922381	0.306801	0.97541	8.35664e-242	ebi-a-GCST90027158	AD	10	22788933
rs7087672	-0.1367	0.996988	8.07121e-242	ebi-a-GCST90027158	AD	10	22778572
rs116988826	0.929001	-0.716846	7.95709e-242	ebi-a-GCST90027158	AD	10	22761838
rs73598549	0.0844	-0.635473	7.70773e-242	ebi-a-GCST90027158	AD	10	22803453
rs144915063	-0.1014	0.908555	7.54934e-242	ebi-a-GCST90027158	AD	10	22777543
rs139587435	-0.607	0.0145631	7.28768e-242	ebi-a-GCST90027158	AD	10	22784852
rs114679016	-0.2189	0.804805	6.92379e-242	ebi-a-GCST90027158	AD	10	22775021
rs117831301	-0.874201	-0.470085	6.91958e-242	ebi-a-GCST90027158	AD	10	22763158
rs7901797	-0.0804	0.734513	6.70234e-242	ebi-a-GCST90027158	AD	10	22767954
rs112456350	-0.207	1.11314	6.69751e-242	ebi-a-GCST90027158	AD	10	22830433
rs117715543	-0.2039	0.728358	6.68849e-242	ebi-a-GCST90027158	AD	10	22761047
rs189052651	-0.0166	0.225	6.65573e-242	ebi-a-GCST90027158	AD	10	22843392
rs117041658	0.3811	-0.448363	6.55296e-242	ebi-a-GCST90027158	AD	10	22839218
rs115224665	0.273901	0.696165	6.52545e-242	ebi-a-GCST90027158	AD	10	22771609
rs146954775	-0.0015	0.716418	6.5017e-242	ebi-a-GCST90027158	AD	10	22762199
rs184482461	0.240201	0.18	6.45703e-242	ebi-a-GCST90027158	AD	10	22843391
rs7099367	-0.0255	0.247573	6.23676e-242	ebi-a-GCST90027158	AD	10	22777833
rs117579623	0.2079	0.629851	6.11974e-242	ebi-a-GCST90027158	AD	10	22768896
rs7904006	0.0347	0.740506	5.74322e-242	ebi-a-GCST90027158	AD	10	22763628
rs7089276	-0.1487	0.575385	5.25217e-242	ebi-a-GCST90027158	AD	10	22783365
rs7907396	0.0475001	0.580442	5.24547e-242	ebi-a-GCST90027158	AD	10	22763857
rs60317615	0.2327	0.453988	5.15057e-242	ebi-a-GCST90027158	AD	10	22770322
rs75227688	-0.4233	-0.0206897	4.56628e-242	ebi-a-GCST90027158	AD	10	22778551
rs75472699	0.2228	0.251451	4.30003e-242	ebi-a-GCST90027158	AD	10	22855728
rs80297215	0.831501	-0.0386266	4.26485e-242	ebi-a-GCST90027158	AD	10	22759833
rs139620439	-8.8584	-1.6811	2.47193e-243	ebi-a-GCST90027158	AD	18	43650805
rs117948027	-8.54031	-0.300412	5.31321e-245	ebi-a-GCST90027158	AD	18	43651640
rs58397883	8.4093	-1.25223	5.25267e-245	ebi-a-GCST90027158	AD	18	43636405
rs35360831	8.2041	-1.35734	1.21969e-245	ebi-a-GCST90027158	AD	18	43662212
rs71355030	-8.21081	-1.62844	1.12428e-245	ebi-a-GCST90027158	AD	18	43672058
rs146519034	7.4682	0.818878	1.76027e-248	ebi-a-GCST90027158	AD	18	43602169
rs3745004	7.44289	1.25385	1.02299e-248	ebi-a-GCST90027158	AD	18	43660400
rs80110012	-6.95551	-2.30904	5.76013e-249	ebi-a-GCST90027158	AD	18	43601205
rs62095454	-6.93929	-0.782946	4.06668e-250	ebi-a-GCST90027158	AD	18	43659284
rs143611035	-6.7944	1.39381	2.61349e-250	ebi-a-GCST90027158	AD	18	43639089
rs142922650	6.6707	1.53333	1.6849e-250	ebi-a-GCST90027158	AD	18	43656640
rs34836187	-6.58089	-1.87189	1.60678e-250	ebi-a-GCST90027158	AD	18	43638727
rs144775814	6.63979	1.4864	1.31074e-250	ebi-a-GCST90027158	AD	18	43632988
rs35922557	6.56611	-0.0661765	1.12415e-251	ebi-a-GCST90027158	AD	18	43615750
rs643358	-6.3481	0.833333	4.60213e-252	ebi-a-GCST90027158	AD	18	43613521
rs56019078	-6.19211	-0.206406	2.77832e-252	ebi-a-GCST90027158	AD	18	43646441
rs62095448	-5.91821	0.0035461	5.41044e-253	ebi-a-GCST90027158	AD	18	43630916
rs68061103	5.93836	0.408333	2.00669e-253	ebi-a-GCST90027158	AD	18	43601250
rs11082506	5.75898	0.375	6.99443e-254	ebi-a-GCST90027158	AD	18	43601763
rs561493	-5.52421	0.9	3.8611e-254	ebi-a-GCST90027158	AD	18	43612776
rs58261051	-5.3274	-1.39806	3.85569e-254	ebi-a-GCST90027158	AD	18	43614163
rs185314607	5.26479	-0.342025	3.71317e-254	ebi-a-GCST90027158	AD	18	43647507
rs62095447	4.9656	1.63801	1.03579e-254	ebi-a-GCST90027158	AD	18	43625778
rs116882760	3.8371	-3.19366	5.00423e-255	ebi-a-GCST90027158	AD	18	43660089
rs143557597	4.50898	1.24444	2.78409e-255	ebi-a-GCST90027158	AD	18	43636729
rs118129154	3.77189	-2.95455	1.92632e-255	ebi-a-GCST90027158	AD	18	43673396
rs76805885	-4.29951	-1.80366	1.26932e-255	ebi-a-GCST90027158	AD	18	43677319
rs35564962	-4.47849	-1.3007	8.86792e-256	ebi-a-GCST90027158	AD	18	43694029
rs139873794	-4.5131	-0.3257	6.79492e-256	ebi-a-GCST90027158	AD	18	43626528
rs41274314	4.5341	0.975104	6.52413e-256	ebi-a-GCST90027158	AD	18	43669754
rs143568986	4.09199	1.616	5.11793e-256	ebi-a-GCST90027158	AD	18	43643038
rs143793747	4.1634	1.22	2.33799e-256	ebi-a-GCST90027158	AD	18	43645384
rs145591497	-3.8898	-1.27041	1.19521e-256	ebi-a-GCST90027158	AD	18	43606668
rs148480956	-4.09389	-0.123711	1.16127e-256	ebi-a-GCST90027158	AD	18	43643446
rs75033674	4.0342	0.915194	9.5713e-257	ebi-a-GCST90027158	AD	18	43687490
rs137860131	4.08571	-0.0704698	8.37568e-257	ebi-a-GCST90027158	AD	18	43667572
rs193296518	-4.0054	-0.876448	7.22894e-257	ebi-a-GCST90027158	AD	18	43610036
rs145221290	-3.8875	-0.808625	6.97049e-257	ebi-a-GCST90027158	AD	18	43615504
rs145578020	-3.6101	1.15331	5.41838e-257	ebi-a-GCST90027158	AD	18	43627999
rs74557773	-3.35	-1.45244	2.34575e-257	ebi-a-GCST90027158	AD	18	43626808
rs653919	4.15771	0.814433	2.26686e-257	ebi-a-GCST90027158	AD	18	43621521
rs117393208	3.69819	-0.0745763	2.02021e-257	ebi-a-GCST90027158	AD	18	43629907
rs111679292	-3.54251	-0.486352	1.83945e-257	ebi-a-GCST90027158	AD	18	43620827
rs149056461	-3.4528	0.142857	1.16161e-257	ebi-a-GCST90027158	AD	18	43640023
rs147836511	-3.01451	-0.347249	4.32433e-258	ebi-a-GCST90027158	AD	18	43647889
rs76513204	3.05379	-0.619681	4.11883e-258	ebi-a-GCST90027158	AD	18	43611400
rs79330521	-1.0987	2.81266	2.9154e-258	ebi-a-GCST90027158	AD	18	43600974
rs145867624	-2.9751	-0.270677	2.87442e-258	ebi-a-GCST90027158	AD	18	43691476
rs16978521	-2.1224	1.4428	2.6519e-258	ebi-a-GCST90027158	AD	18	43640364
rs141088355	2.0151	2.06822	2.37468e-258	ebi-a-GCST90027158	AD	18	43642007
rs182683776	-2.19431	-1.20248	1.87436e-258	ebi-a-GCST90027158	AD	18	43658447
rs77801220	2.77461	0.986622	1.87229e-258	ebi-a-GCST90027158	AD	18	43685011
rs61001261	-2.0518	-0.665152	1.5635e-258	ebi-a-GCST90027158	AD	18	43681559
rs184425366	-0.764701	2.64596	1.4164e-258	ebi-a-GCST90027158	AD	18	43637159
rs148119092	-1.984	0.339272	1.38233e-258	ebi-a-GCST90027158	AD	18	43650518
rs73440247	-2.3728	-0.203835	1.26415e-258	ebi-a-GCST90027158	AD	18	43671821
rs8089219	-2.2986	0.206316	9.79561e-259	ebi-a-GCST90027158	AD	18	43665878
rs8089821	-2.2986	0.201053	9.78641e-259	ebi-a-GCST90027158	AD	18	43674804
rs113906553	-2.2986	0.161426	9.76074e-259	ebi-a-GCST90027158	AD	18	43662987
rs111521696	-2.2986	0.172269	9.75833e-259	ebi-a-GCST90027158	AD	18	43667707
rs73440254	-2.2986	0.171218	9.75678e-259	ebi-a-GCST90027158	AD	18	43674110
rs8092086	-2.2986	0.130753	9.74032e-259	ebi-a-GCST90027158	AD	18	43678866
rs60700853	-2.2986	0.141509	9.73499e-259	ebi-a-GCST90027158	AD	18	43663813
rs113601213	-2.2986	0.048218	9.65984e-259	ebi-a-GCST90027158	AD	18	43658465
rs7238278	-2.2986	0.0283019	9.65339e-259	ebi-a-GCST90027158	AD	18	43657879
rs113779371	-2.0274	-0.792382	8.72753e-259	ebi-a-GCST90027158	AD	18	43658985
rs73438292	-2.0364	-0.541761	8.6796e-259	ebi-a-GCST90027158	AD	18	43647592
rs60492180	-2.0395	-0.544084	8.50186e-259	ebi-a-GCST90027158	AD	18	43649082
rs143673462	2.5602	-0.457143	8.36957e-259	ebi-a-GCST90027158	AD	18	43696734
rs79484994	2.8326	0.77957	7.53875e-259	ebi-a-GCST90027158	AD	18	43609738
rs12457342	2.37391	0.505995	7.26458e-259	ebi-a-GCST90027158	AD	18	43665560
rs115487378	-1.8814	-0.32159	5.97512e-259	ebi-a-GCST90027158	AD	18	43696651
rs151310654	2.50511	-0.02	5.87819e-259	ebi-a-GCST90027158	AD	18	43688767
rs140555764	2.4893	-0.04	5.657e-259	ebi-a-GCST90027158	AD	18	43688775
rs138215818	1.6858	1.42609	5.013e-259	ebi-a-GCST90027158	AD	18	43655222
rs73438300	-1.984	0.203606	4.94099e-259	ebi-a-GCST90027158	AD	18	43649572
rs141510449	-0.969801	-1.61785	4.60465e-259	ebi-a-GCST90027158	AD	18	43657255
rs189583276	-1.2483	-1.67206	4.32703e-259	ebi-a-GCST90027158	AD	18	43683489
rs78847061	2.6739	0.6	4.29301e-259	ebi-a-GCST90027158	AD	18	43603246
rs143775356	-0.969801	-1.50569	3.94974e-259	ebi-a-GCST90027158	AD	18	43657337
rs139998507	-1.7753	0.386218	3.38069e-259	ebi-a-GCST90027158	AD	18	43639066
rs113372960	1.3427	1.46171	3.24859e-259	ebi-a-GCST90027158	AD	18	43648327
rs141925748	-1.95321	0.526699	3.11513e-259	ebi-a-GCST90027158	AD	18	43670243
rs73438301	-1.0834	1.59659	3.06435e-259	ebi-a-GCST90027158	AD	18	43650317
rs145870504	1.8756	0.447826	3.02634e-259	ebi-a-GCST90027158	AD	18	43627627
rs187453221	-0.868499	-0.301238	2.72467e-259	ebi-a-GCST90027158	AD	18	43613268
rs188898965	1.3577	-0.0532915	2.27566e-259	ebi-a-GCST90027158	AD	18	43695118
rs78644351	-0.402401	0.707881	2.22793e-259	ebi-a-GCST90027158	AD	18	43623391
rs144801553	-0.402999	0.650118	2.17862e-259	ebi-a-GCST90027158	AD	18	43638471
rs117755960	-1.6975	0.461165	2.08822e-259	ebi-a-GCST90027158	AD	18	43681577
rs1011112	-0.983901	0.809917	2.01686e-259	ebi-a-GCST90027158	AD	18	43614685
rs112470626	-0.354701	1.23434	2.01263e-259	ebi-a-GCST90027158	AD	18	43638527
rs75450851	0	0.756144	2.00731e-259	ebi-a-GCST90027158	AD	18	43687808
rs75415581	0	0.747508	1.99578e-259	ebi-a-GCST90027158	AD	18	43660230
rs143999918	0	0.715575	1.96799e-259	ebi-a-GCST90027158	AD	18	43656447
rs143056848	-1.7517	0.167076	1.86859e-259	ebi-a-GCST90027158	AD	18	43641326
rs144816544	-1.3163	-0.47181	1.83785e-259	ebi-a-GCST90027158	AD	18	43665856
rs142048021	1.8704	-0.17866	1.78843e-259	ebi-a-GCST90027158	AD	18	43652079
rs148310724	-1.4094	-1.09747	1.78469e-259	ebi-a-GCST90027158	AD	18	43628838
rs181371304	0.3326	-1.09184	1.77559e-259	ebi-a-GCST90027158	AD	18	43684543
rs7235579	0.420699	1.11111	1.68461e-259	ebi-a-GCST90027158	AD	18	43639494
rs74634459	1.7366	0.219839	1.57129e-259	ebi-a-GCST90027158	AD	18	43677748
rs74733690	-1.3377	0.66998	1.50746e-259	ebi-a-GCST90027158	AD	18	43635911
rs116843484	-0.4491	1.48302	1.50481e-259	ebi-a-GCST90027158	AD	18	43634206
rs73438286	-0.1282	-0.0986577	1.3571e-259	ebi-a-GCST90027158	AD	18	43642149
rs77941167	-0.910201	-0.811092	1.3236e-259	ebi-a-GCST90027158	AD	18	43700053
rs116991834	-1.2634	0.653207	1.27402e-259	ebi-a-GCST90027158	AD	18	43629566
rs141925441	0.0429	0.0461665	1.23858e-259	ebi-a-GCST90027158	AD	18	43645558
rs148848741	-0.885701	0.0222497	1.20452e-259	ebi-a-GCST90027158	AD	18	43607562
rs143976846	-0.999399	-0.781609	1.12104e-259	ebi-a-GCST90027158	AD	18	43668030
rs112932537	30.0015	2.12745	1.10681e-259	ebi-a-GCST90027158	AD	4	39476537
rs192574190	1.1097	0.21194	1.00338e-259	ebi-a-GCST90027158	AD	18	43673845
rs188987348	1.1165	0.0929134	9.45037e-260	ebi-a-GCST90027158	AD	18	43689349
rs182663043	-1.0899	0.583732	9.28028e-260	ebi-a-GCST90027158	AD	18	43692140
rs138574652	-1.4043	0.0844687	8.96832e-260	ebi-a-GCST90027158	AD	18	43629633
rs116848240	0.3499	-0.00662252	8.8907e-260	ebi-a-GCST90027158	AD	18	43684916
rs117445563	-1.3171	0.243243	8.41241e-260	ebi-a-GCST90027158	AD	18	43658792
rs2687974	29.983	2.13725	6.49964e-260	ebi-a-GCST90027158	AD	4	39476066
rs2608834	29.9624	2.06796	3.06371e-260	ebi-a-GCST90027158	AD	4	39480000
rs2687982	26.9792	1.67273	2.52734e-294	ebi-a-GCST90027158	AD	4	39479435
rs2259073	26.9336	1.68182	7.57131e-294	ebi-a-GCST90027158	AD	4	39475074
rs2687981	26.917	1.66364	4.707e-293	ebi-a-GCST90027158	AD	4	39480582
rs10025155	26.3402	0.650943	3.54591e-293	ebi-a-GCST90027158	AD	4	39456635
rs9995998	26.0335	0.54717	1.1339e-293	ebi-a-GCST90027158	AD	4	39452290
rs2687959	25.5523	1.85567	2.98052e-294	ebi-a-GCST90027158	AD	4	39460797
rs6531718	25.5329	0.838384	4.37901e-293	ebi-a-GCST90027158	AD	4	39461650
rs6825961	25.4525	0.858586	5.79108e-293	ebi-a-GCST90027158	AD	4	39468954
rs11550000	25.4443	0.828283	4.59346e-293	ebi-a-GCST90027158	AD	4	39460352
rs9990499	25.44	0.848485	4.18221e-293	ebi-a-GCST90027158	AD	4	39469416
rs10010309	25.4172	0.727273	2.13644e-293	ebi-a-GCST90027158	AD	4	39482942
rs749915	25.3508	0.858586	4.41714e-293	ebi-a-GCST90027158	AD	4	39474868
rs56315047	25.1868	0.686869	6.32363e-293	ebi-a-GCST90027158	AD	4	39485165
rs73238596	24.9531	0.222222	1.3152e-294	ebi-a-GCST90027158	AD	4	39485417
rs10009841	8.72283	1.29193	0	ebi-a-GCST90027158	AD	4	39482384
rs10013586	8.70461	1.30435	0	ebi-a-GCST90027158	AD	4	39483963
rs10016580	8.76174	1.23602	0	ebi-a-GCST90027158	AD	4	39484851
rs10016661	8.74738	1.24845	0	ebi-a-GCST90027158	AD	4	39484877
rs10016760	8.67722	1.24224	0	ebi-a-GCST90027158	AD	4	39484997
rs10021373	23.0893	0.0956522	0	ebi-a-GCST90027158	AD	4	39477893
rs10022912	8.5434	1.25466	0	ebi-a-GCST90027158	AD	4	39480754
rs10023960	0.4939	0.242251	0	ebi-a-GCST90027158	AD	4	39410869
rs10024025	23.102	0.104348	0	ebi-a-GCST90027158	AD	4	39478389
rs10030384	0.691002	0.21978	0	ebi-a-GCST90027158	AD	4	39419229
rs10030706	23.0739	0.113043	0	ebi-a-GCST90027158	AD	4	39480843
rs10033019	-13.8704	-0.573171	0	ebi-a-GCST90027158	AD	4	39391940
rs1012352	3.32819	-0.52809	0	ebi-a-GCST90027158	AD	4	39458765
rs1015450	22.8574	0.224138	0	ebi-a-GCST90027158	AD	4	39457857
rs10213304	-6.2103	-0.918103	0	ebi-a-GCST90027158	AD	4	39489554
rs10856843	-14.3825	-1.65854	0	ebi-a-GCST90027158	AD	4	39489365
rs111408859	5.61551	0.482353	0	ebi-a-GCST90027158	AD	4	39406365
rs111510706	8.71268	1.27329	0	ebi-a-GCST90027158	AD	4	39485061
rs111615771	-4.67299	1.36883	0	ebi-a-GCST90027158	AD	4	39471405
rs111943211	8.1191	0.954023	0	ebi-a-GCST90027158	AD	4	39435411
rs112229852	0.2661	1.8113	0	ebi-a-GCST90027158	AD	4	39411184
rs112275455	6.7243	0.343558	0	ebi-a-GCST90027158	AD	4	39420347
rs112414724	10.42	1.44053	0	ebi-a-GCST90027158	AD	4	39447431
rs112434205	10.473	1.36123	0	ebi-a-GCST90027158	AD	4	39465874
rs112595300	0.3824	1.43943	0	ebi-a-GCST90027158	AD	4	39434752
rs112669157	8.72041	1.31056	0	ebi-a-GCST90027158	AD	4	39481823
rs112872583	-5.4645	-1.12963	0	ebi-a-GCST90027158	AD	4	39393079
rs113095112	-5.46129	0.117647	0	ebi-a-GCST90027158	AD	4	39447166
rs113273467	8.14151	1.02299	0	ebi-a-GCST90027158	AD	4	39433069
rs113326262	8.72402	1.2795	0	ebi-a-GCST90027158	AD	4	39473439
rs113512219	8.69082	1.2795	0	ebi-a-GCST90027158	AD	4	39485086
rs113535373	0.550499	0.983871	0	ebi-a-GCST90027158	AD	4	39427608
rs113826185	9.01392	1.4908	0	ebi-a-GCST90027158	AD	4	39443819
rs113859536	10.16	1.40708	0	ebi-a-GCST90027158	AD	4	39486892
rs113938490	8.72742	1.2795	0	ebi-a-GCST90027158	AD	4	39479903
rs113940106	9.16592	0.995633	0	ebi-a-GCST90027158	AD	4	39487240
rs114145008	-6.47819	1.05936	0	ebi-a-GCST90027158	AD	4	39487723
rs114244180	-0.605801	1.19128	0	ebi-a-GCST90027158	AD	4	39413712
rs115023427	-0.662299	-0.902098	0	ebi-a-GCST90027158	AD	4	39428006
rs115030854	-15.7742	-0.854651	0	ebi-a-GCST90027158	AD	4	39444036
rs115033614	0.2481	0.514231	0	ebi-a-GCST90027158	AD	4	39466202
rs115176625	2.35059	-1.4871	0	ebi-a-GCST90027158	AD	4	39454383
rs115257404	0.786801	0.384248	0	ebi-a-GCST90027158	AD	4	39431290
rs115476992	1.0128	-0.105657	0	ebi-a-GCST90027158	AD	4	39455727
rs115673757	-2.2853	0.0391459	0	ebi-a-GCST90027158	AD	4	39391549
rs115998884	-2.39401	-0.496063	0	ebi-a-GCST90027158	AD	4	39482587
rs116114039	7.66151	0.630588	0	ebi-a-GCST90027158	AD	4	39440186
rs116119575	12.3422	1.2378	0	ebi-a-GCST90027158	AD	4	39476227
rs116274139	7.57169	0.70283	0	ebi-a-GCST90027158	AD	4	39436201
rs116466823	-0.560601	-0.86014	0	ebi-a-GCST90027158	AD	4	39428447
rs116770846	-1.70351	1.15889	0	ebi-a-GCST90027158	AD	4	39446767
rs116848883	10.4498	1.3348	0	ebi-a-GCST90027158	AD	4	39476146
rs11731343	4.6053	1.51128	0	ebi-a-GCST90027158	AD	4	39441374
rs11732588	8.9055	1.36196	0	ebi-a-GCST90027158	AD	4	39442681
rs11933845	0.1787	1.10778	0	ebi-a-GCST90027158	AD	4	39429130
rs11940694	17.4835	1.24096	0	ebi-a-GCST90027158	AD	4	39414993
rs12152703	-0.415599	0.141414	0	ebi-a-GCST90027158	AD	4	39421819
rs12233688	3.91909	0.488372	0	ebi-a-GCST90027158	AD	4	39412910
rs12639862	-6.4932	-0.91453	0	ebi-a-GCST90027158	AD	4	39487940
rs12639940	-17.2794	-1.72619	0	ebi-a-GCST90027158	AD	4	39420981
rs12643101	12.7293	1.15094	0	ebi-a-GCST90027158	AD	4	39399683
rs12643682	15.2729	1.41463	0	ebi-a-GCST90027158	AD	4	39399404
rs12645825	12.6845	1.15094	0	ebi-a-GCST90027158	AD	4	39399693
rs12647895	13.1398	1.04717	0	ebi-a-GCST90027158	AD	4	39410182
rs13104931	23.105	0.0869565	0	ebi-a-GCST90027158	AD	4	39465653
rs13110790	15.3646	1.41463	0	ebi-a-GCST90027158	AD	4	39400998
rs13111541	-14.4522	-1.68293	0	ebi-a-GCST90027158	AD	4	39488473
rs13111955	9.90359	1.61168	0	ebi-a-GCST90027158	AD	4	39481456
rs13112045	20.622	0.00884956	0	ebi-a-GCST90027158	AD	4	39488689
rs13118057	12.5094	1.13208	0	ebi-a-GCST90027158	AD	4	39394677
rs13118496	9.96191	0.626335	0	ebi-a-GCST90027158	AD	4	39480266
rs13125440	-17.26	-1.69048	0	ebi-a-GCST90027158	AD	4	39422324
rs13125967	13.1791	1.04717	0	ebi-a-GCST90027158	AD	4	39410456
rs13126658	12.4861	1.16038	0	ebi-a-GCST90027158	AD	4	39396295
rs13129401	15.4226	1.21951	0	ebi-a-GCST90027158	AD	4	39404872
rs13130033	12.585	1.14151	0	ebi-a-GCST90027158	AD	4	39399020
rs13130101	15.4191	1.23171	0	ebi-a-GCST90027158	AD	4	39405240
rs13130794	-17.2829	-1.69048	0	ebi-a-GCST90027158	AD	4	39422242
rs13135439	15.3887	1.23457	0	ebi-a-GCST90027158	AD	4	39405151
[truncated: 3,680 more rows]

## Sheet: Table S8 PheWAS
Supplementary Table S8.​​ Phenome-Wide Associations of Lead SNPs
snp	z.df1	z.df2	SNP.PP.H4	outcome_id	id	trait	chr	position	rsid	ea	nea	eaf	beta	se	p	n		snp	outcomeName	trait	beta	p	log10_p_neg	SNP.PP.H4
rs76946120	-33.5627	-2.89035	1	ebi-a-GCST90027158	eqtl-a-ENSG00000148450	ENSG00000148450	10	22855391	rs76946120	T	C	0.0361355	-1.03004	0.03069	5.86138e-247	28093		rs80025717	ALS	a2009s lh G precuneus thickness	0.0011	0	307.653	0.677519
rs76946120	-33.5627	-2.89035	1	ebi-a-GCST90027158	eqtl-a-ENSG00000136770	ENSG00000136770	10	22855391	rs76946120	T	C	0.0361355	-0.246445	0.0318236	9.61834e-15	28307		rs2942168	ALS	Mean spheric corpuscular volume	-0.0598984	4.89779e-128	127.31	0.675012
rs76946120	-33.5627	-2.89035	1	ebi-a-GCST90027158	eqtl-a-ENSG00000165309	ENSG00000165309	10	22855391	rs76946120	T	C	0.0361355	-0.20843	0.0318428	5.92516e-11	22994		rs2942168	ALS	Red blood cell count	0.051951	6.57658e-122	121.182	0.675012
rs76946120	-33.5627	-2.89035	1	ebi-a-GCST90027158	eqtl-a-ENSG00000150867	ENSG00000150867	10	22855391	rs76946120	T	C	0.0361355	-0.195932	0.0318484	7.64152e-10	27245		rs990706	AD	Hair color	-0.0430113	2.79898e-110	109.553	0.963622
rs2701268	-31.1709	-2.31068	1	ebi-a-GCST90027158	eqtl-a-ENSG00000152256	ENSG00000152256	2	173351199	rs2701268	A	G	0.187836	-0.459437	0.0147393	2.6485e-213	31300		rs2701268	AD	Pyruvate levels	-0.0926586	1.80011e-70	69.7447	1
rs2701268	-31.1709	-2.31068	1	ebi-a-GCST90027158	eqtl-a-ENSG00000225205	ENSG00000225205	2	173351199	rs2701268	A	G	0.187836	-0.343865	0.0149608	6.65273e-117	16877		rs2701268	AD	Pyruvate	-0.0924035	4.40048e-70	69.3565	1
rs2701268	-31.1709	-2.31068	1	ebi-a-GCST90027158	eqtl-a-ENSG00000232788	ENSG00000232788	2	173351199	rs2701268	A	G	0.187836	-0.316429	0.0150036	9.74316e-99	5502		rs10081695	PD	Platelet count	0.066505	1.36994e-49	48.8633	1
rs2701268	-31.1709	-2.31068	1	ebi-a-GCST90027158	ebi-a-GCST90092942	Pyruvate levels	2	173351199	rs2701268	A	G	0.196212	-0.0926586	0.00522125	1.80011e-70	114749		rs10081695	PD	Plateletcrit	0.0680689	7.39946e-40	39.1308	1
rs2701268	-31.1709	-2.31068	1	ebi-a-GCST90027158	met-d-Pyruvate	Pyruvate	2	173351199	rs2701268	A	G	0.19621	-0.0924035	0.0052215	4.40048e-70	NA		rs10081695	PD	Platelet count (UKB data field 30080)	0.0622128	2.39718e-38	37.6203	1
rs2701268	-31.1709	-2.31068	1	ebi-a-GCST90027158	prot-c-5227_60_3	PDK1	2	173351199	rs2701268	A	G	NA	-0.5903	0.0533725	6.56448e-27	995		rs6592965	MS	Mean reticulocyte volume	0.100723	0	307.653	0.995774
rs2701268	-31.1709	-2.31068	1	ebi-a-GCST90027158	ebi-a-GCST006085	Prostate cancer	2	173351199	rs2701268	A	G	0.1863	-0.0811	0.0103	4.26776e-15	140254		rs6592965	MS	Mean spheric corpuscular volume	0.112606	0	307.653	0.995774
rs2701268	-31.1709	-2.31068	1	ebi-a-GCST90027158	ieu-b-85	Prostate cancer	2	173351199	rs2701268	A	G	0.1863	-0.0811	0.0103	4.26776e-15	140254		rs6592965	MS	Mean sphered cell volume	0.0897012	0	307.653	0.995774
rs2701268	-31.1709	-2.31068	1	ebi-a-GCST90027158	ebi-a-GCST90018685	Prostate cancer	2	173351199	rs2701268	A	G	0.291498	-0.105993	0.0229774	3.97009e-06	90332		rs628751	MS	High light scatter reticulocyte percentage...	-0.114403	0	307.653	0.855511
rs2701268	-31.1709	-2.31068	1	ebi-a-GCST90027158	ebi-a-GCST90018905	Prostate cancer	2	173351199	rs2701268	A	G	0.21757	-0.0657	0.0144	4.88596e-06	211227		rs628751	MS	Mean corpuscular volume	-0.0950588	0	307.653	0.855511
rs2701268	-31.1709	-2.31068	1	ebi-a-GCST90027158	bbj-a-148	Prostate cancer	2	173351199	rs2701268	A	G	0.291009	-0.102573	0.0226274	5.81233e-06	NA		rs628751	MS	High light scatter reticulocyte percentage	-0.0976761	0	307.653	0.855511
rs1048140	45.7613	2.41463	1	ebi-a-GCST90027158	eqtl-a-ENSG00000109814	ENSG00000109814	4	39478832	rs1048140	A	G	0.374873	-0.580963	0.0112804	3.27340999999998e-310	31684		rs628751	MS	High light scatter reticulocyte count	-0.107127	0	307.653	0.855511
rs1048140	45.7613	2.41463	1	ebi-a-GCST90027158	eqtl-a-ENSG00000121897	ENSG00000121897	4	39478832	rs1048140	A	G	0.374873	0.525024	0.0114731	3.27340999999998e-310	26609		rs628751	MS	Mean sphered cell volume	-0.0913763	0	307.653	0.855511
rs1048140	45.7613	2.41463	1	ebi-a-GCST90027158	eqtl-a-ENSG00000163682	ENSG00000163682	4	39478832	rs1048140	A	G	0.374873	-0.143181	0.0122355	1.24194e-31	31684		rs628751	MS	Mean corpuscular hemoglobin concentration	-0.0776442	0	307.653	0.855511
rs1048140	45.7613	2.41463	1	ebi-a-GCST90027158	eqtl-a-ENSG00000078177	ENSG00000078177	4	39478832	rs1048140	A	G	0.374873	-0.0860155	0.0122734	2.41046e-12	31644
rs1048140	45.7613	2.41463	1	ebi-a-GCST90027158	ebi-a-GCST90029008	Height	4	39478832	rs1048140	A	G	0.401068	-0.010156	0.00159354	2.60016e-11	673878
rs1048140	45.7613	2.41463	1	ebi-a-GCST90027158	ebi-a-GCST90002397	Mean spheric corpuscular volume	4	39478832	rs1048140	A	G	0.400553	0.0136693	0.00211999	1.09999e-10	408112
rs1048140	45.7613	2.41463	1	ebi-a-GCST90027158	ukb-b-10787	Standing height	4	39478832	rs1048140	A	G	0.401318	-0.00817934	0.00132868	7.49998e-10	461950
rs1048140	45.7613	2.41463	1	ebi-a-GCST90027158	eqtl-a-ENSG00000163683	ENSG00000163683	4	39478832	rs1048140	A	G	0.374873	0.0743994	0.0122788	1.36801e-09	25650
rs1048140	45.7613	2.41463	1	ebi-a-GCST90027158	ebi-a-GCST90002334	Mean corpuscular volume	4	39478832	rs1048140	A	G	0.400811	0.011031	0.001851	2.59998e-09	544127
rs1048140	45.7613	2.41463	1	ebi-a-GCST90027158	ebi-a-GCST90002396	Mean reticulocyte volume	4	39478832	rs1048140	A	G	0.400507	0.0124974	0.00217585	9.29994e-09	408112
rs1048140	45.7613	2.41463	1	ebi-a-GCST90027158	ebi-a-GCST90002392	Mean corpuscular volume	4	39478832	rs1048140	A	G	0.400607	0.0117794	0.00210233	2.1e-08	408112
rs1048140	45.7613	2.41463	1	ebi-a-GCST90027158	eqtl-a-ENSG00000157796	ENSG00000157796	4	39478832	rs1048140	A	G	0.374873	-0.0677581	0.0122815	3.44437e-08	31684
rs1048140	45.7613	2.41463	1	ebi-a-GCST90027158	ebi-a-GCST90028995	Mean corpuscular hemoglobin	4	39478832	rs1048140	A	G	0.400989	0.0100313	0.00190641	3.89996e-08	572863
rs1048140	45.7613	2.41463	1	ebi-a-GCST90027158	eqtl-a-ENSG00000238206	ENSG00000238206	4	39478832	rs1048140	A	G	0.374873	-0.0674714	0.0122816	3.93378e-08	3831
rs1048140	45.7613	2.41463	1	ebi-a-GCST90027158	ebi-a-GCST90014004	Gamma glutamyltransferase levels (UKB data field 30730)	4	39478832	rs1048140	A	G	NA	0.0109441	0.00199258	3.96479e-08	389672
rs1048140	45.7613	2.41463	1	ebi-a-GCST90027158	eqtl-a-ENSG00000224097	ENSG00000224097	4	39478832	rs1048140	A	G	0.374873	-0.0665693	0.0122819	5.95319e-08	21364
rs1048140	45.7613	2.41463	1	ebi-a-GCST90027158	ebi-a-GCST90013979	Mean corpuscular volume (UKB data field 30040)	4	39478832	rs1048140	A	G	NA	0.0111716	0.0020811	7.95719e-08	396624
rs1048140	45.7613	2.41463	1	ebi-a-GCST90027158	ebi-a-GCST90014033	Haemorrhoidal disease	4	39478832	rs1048140	A	G	0.4029	-0.0213	0.004	1.05e-07	944133
rs1048140	45.7613	2.41463	1	ebi-a-GCST90027158	eqtl-a-ENSG00000109790	ENSG00000109790	4	39478832	rs1048140	A	G	0.374873	0.0648288	0.0122826	1.30599e-07	31684
rs1048140	45.7613	2.41463	1	ebi-a-GCST90027158	ebi-a-GCST90018966	Mean corpuscular volume	4	39478832	rs1048140	A	G	0.383398	0.0107	0.002	1.42298e-07	350473
rs1048140	45.7613	2.41463	1	ebi-a-GCST90027158	ukb-b-5779	Alcohol intake frequency.	4	39478832	rs1048140	A	G	0.401295	-0.0160512	0.00308828	2e-07	462346
rs1048140	45.7613	2.41463	1	ebi-a-GCST90027158	ebi-a-GCST90000025	Appendicular lean mass	4	39478832	rs1048140	A	G	0.4011	-0.0097	0.0019	4.93197e-07	450243
rs1048140	45.7613	2.41463	1	ebi-a-GCST90027158	eqtl-a-ENSG00000035928	ENSG00000035928	4	39478832	rs1048140	A	G	0.374873	-0.0610709	0.012284	6.63346e-07	31470
rs1048140	45.7613	2.41463	1	ebi-a-GCST90027158	ebi-a-GCST90018959	Height	4	39478832	rs1048140	A	G	0.380551	-0.0064	0.0013	1.31099e-06	360388
rs1048140	45.7613	2.41463	1	ebi-a-GCST90027158	ebi-a-GCST90018954	Gamma glutamyl transpeptidase	4	39478832	rs1048140	A	G	0.382537	0.0092	0.0019	1.78e-06	344104
rs1048140	45.7613	2.41463	1	ebi-a-GCST90027158	ebi-a-GCST90011611	OTU97_73 (Prevotella) prevalence	4	39478832	rs1048140	A	G	NA	-0.244938	0.0520847	2.56762e-06	8956
rs1048140	45.7613	2.41463	1	ebi-a-GCST90027158	ebi-a-GCST90002322	Mean corpuscular hemoglobin	4	39478832	rs1048140	A	G	0.400017	0.009022	0.001966	4.49997e-06	486823
rs1048140	45.7613	2.41463	1	ebi-a-GCST90027158	ukb-a-389	Standing height	4	39478832	rs1048140	A	G	0.600441	0.00789907	0.00176365	7.50844e-06	336474
rs990706	-31.2841	-2.93458	0.963622	ebi-a-GCST90027158	eqtl-a-ENSG00000137513	ENSG00000137513	11	78135704	rs990706	T	C	0.189652	-0.459301	0.0146816	7.65597e-215	31563
rs990706	-31.2841	-2.93458	0.963622	ebi-a-GCST90027158	eqtl-a-ENSG00000118369	ENSG00000118369	11	78135704	rs990706	T	C	0.189652	0.356756	0.0148821	5.44503e-127	26175
rs990706	-31.2841	-2.93458	0.963622	ebi-a-GCST90027158	ebi-a-GCST90029030	Hair color	11	78135704	rs990706	T	C	0.170827	-0.0430113	0.00209363	2.79898e-110	713771
rs990706	-31.2841	-2.93458	0.963622	ebi-a-GCST90027158	eqtl-a-ENSG00000251323	ENSG00000251323	11	78135704	rs990706	T	C	0.189652	0.260904	0.0150224	1.45178e-67	5496
rs990706	-31.2841	-2.93458	0.963622	ebi-a-GCST90027158	ebi-a-GCST90029032	Hair color (dark brown)	11	78135704	rs990706	T	C	0.170784	0.0192216	0.00126905	4.10015e-54	531771
rs990706	-31.2841	-2.93458	0.963622	ebi-a-GCST90027158	eqtl-a-ENSG00000188997	ENSG00000188997	11	78135704	rs990706	T	C	0.189652	-0.213309	0.0150755	1.88365e-45	26488
rs990706	-31.2841	-2.93458	0.963622	ebi-a-GCST90027158	eqtl-a-ENSG00000033327	ENSG00000033327	11	78135704	rs990706	T	C	0.189652	0.212355	0.0150765	4.69678e-45	31563
rs990706	-31.2841	-2.93458	0.963622	ebi-a-GCST90027158	ebi-a-GCST90029033	Skin pigmentation	11	78135704	rs990706	T	C	0.17072	-0.013693	0.00105428	8.69961e-40	548203
rs990706	-31.2841	-2.93458	0.963622	ebi-a-GCST90027158	ebi-a-GCST90029031	Hair color (blond)	11	78135704	rs990706	T	C	0.170784	-0.0103124	0.000836221	3.19963e-38	534365
rs990706	-31.2841	-2.93458	0.963622	ebi-a-GCST90027158	ukb-b-19560	Skin colour	11	78135704	rs990706	T	C	0.171054	0.020584	0.00159537	4.40048e-38	456692
rs990706	-31.2841	-2.93458	0.963622	ebi-a-GCST90027158	ukb-d-1747_4	Hair colour (natural, before greying): Dark brown	11	78135704	rs990706	T	C	0.169401	0.0185358	0.00152245	4.29042e-34	360270
rs990706	-31.2841	-2.93458	0.963622	ebi-a-GCST90027158	ieu-b-5135	Age at menarche	11	78135704	rs990706	T	C	0.2741	0.0333	0.0029	2.1169e-30	NA
rs990706	-31.2841	-2.93458	0.963622	ebi-a-GCST90027158	ukb-d-1747_1	Hair colour (natural, before greying): Blonde	11	78135704	rs990706	T	C	0.169401	-0.0111335	0.00100058	9.35837e-29	360270
rs990706	-31.2841	-2.93458	0.963622	ebi-a-GCST90027158	ebi-a-GCST90013996	Aspartate aminotransferase levels (UKB data field 30650)	11	78135704	rs990706	T	C	NA	-0.0279992	0.00277812	6.8786e-24	388490
rs990706	-31.2841	-2.93458	0.963622	ebi-a-GCST90027158	ukb-b-7859	Impedance of arm (right)	11	78135704	rs990706	T	C	0.17111	0.0183181	0.00187538	1.50003e-22	454826
rs990706	-31.2841	-2.93458	0.963622	ebi-a-GCST90027158	ieu-b-5136	Age at menarche	11	78135704	rs990706	T	C	0.1746	0.0363	0.0038	4.32912e-22	NA
rs990706	-31.2841	-2.93458	0.963622	ebi-a-GCST90027158	ukb-b-19379	Impedance of arm (left)	11	78135704	rs990706	T	C	0.171107	0.0176141	0.00188209	8.10028e-21	454850
rs990706	-31.2841	-2.93458	0.963622	ebi-a-GCST90027158	ebi-a-GCST90018944	Aspartate aminotransferase levels	11	78135704	rs990706	T	C	0.259465	-0.0216	0.0023	8.25848e-21	342990
rs990706	-31.2841	-2.93458	0.963622	ebi-a-GCST90027158	ukb-d-1747_5	Hair colour (natural, before greying): Black	11	78135704	rs990706	T	C	0.169401	0.0057756	0.000636578	1.16466e-19	360270
rs990706	-31.2841	-2.93458	0.963622	ebi-a-GCST90027158	ukb-a-272	Impedance of arm (right)	11	78135704	rs990706	T	C	0.831009	-0.0197098	0.00228873	7.22936e-18	331279
rs990706	-31.2841	-2.93458	0.963622	ebi-a-GCST90027158	ebi-a-GCST90018979	Serum creatinine levels	11	78135704	rs990706	T	C	0.259288	-0.0163	0.0019	2.81773e-17	344104
rs990706	-31.2841	-2.93458	0.963622	ebi-a-GCST90027158	ebi-a-GCST90014008	IGF 1 (UKB data field 30770)	11	78135704	rs990706	T	C	NA	-0.0229485	0.00274305	5.95799e-17	387834
rs990706	-31.2841	-2.93458	0.963622	ebi-a-GCST90027158	ukb-d-30650_irnt	Aspartate aminotransferase	11	78135704	rs990706	T	C	0.1695	-0.025234	0.0030593	1.61065e-16	342990
rs990706	-31.2841	-2.93458	0.963622	ebi-a-GCST90027158	ukb-d-1747_3	Hair colour (natural, before greying): Light brown	11	78135704	rs990706	T	C	0.169401	-0.0125899	0.00154868	4.32713e-16	360270
rs990706	-31.2841	-2.93458	0.963622	ebi-a-GCST90027158	ebi-a-GCST90029026	Lung function (FEV1/FVC)	11	78135704	rs990706	T	C	0.170634	-0.0230665	0.00284916	4.49987e-16	446811
rs990706	-31.2841	-2.93458	0.963622	ebi-a-GCST90027158	ebi-a-GCST90014006	Glycated haemoglobin HbA1c levels (UKB data field 30750)	11	78135704	rs990706	T	C	NA	-0.0214321	0.0027026	2.18827e-15	389889
rs990706	-31.2841	-2.93458	0.963622	ebi-a-GCST90027158	ukb-a-273	Impedance of arm (left)	11	78135704	rs990706	T	C	0.831009	-0.0181496	0.00229849	2.88204e-15	331292
rs990706	-31.2841	-2.93458	0.963622	ebi-a-GCST90027158	ebi-a-GCST90026654	Estimated glomerular filtration rate (creatinine)	11	78135704	rs990706	T	C	0.232	0.00227108	0.000290677	5.58085e-15	1159871
rs990706	-31.2841	-2.93458	0.963622	ebi-a-GCST90027158	bbj-a-13	Creatine kinase	11	78135704	rs990706	T	C	0.4624	-0.03225	0.004199	1.59111e-14	NA
rs990706	-31.2841	-2.93458	0.963622	ebi-a-GCST90027158	ebi-a-GCST90029000	Platelet distribution width	11	78135704	rs990706	T	C	0.170757	-0.0185935	0.00256778	2.09991e-14	572201
rs990706	-31.2841	-2.93458	0.963622	ebi-a-GCST90027158	ukb-b-533	Ease of skin tanning	11	78135704	rs990706	T	C	0.171095	-0.0201983	0.00267021	3.90032e-14	453065
rs990706	-31.2841	-2.93458	0.963622	ebi-a-GCST90027158	ukb-b-19921	Impedance of whole body	11	78135704	rs990706	T	C	0.1711	0.0144483	0.00201952	8.4004e-13	454840
rs990706	-31.2841	-2.93458	0.963622	ebi-a-GCST90027158	ebi-a-GCST90018958	Hemoglobin A1c levels	11	78135704	rs990706	T	C	0.219554	-0.0178	0.0025	9.9977e-13	344182
rs990706	-31.2841	-2.93458	0.963622	ebi-a-GCST90027158	ebi-a-GCST90103633	Estimated glomerular filtration rate (creatinine)	11	78135704	rs990706	T	C	0.2249	0.0023	0.0003	6.05062e-12	165726
rs990706	-31.2841	-2.93458	0.963622	ebi-a-GCST90027158	ebi-a-GCST007431	Lung function (FEV1/FVC)	11	78135704	rs990706	T	C	0.174	-0.0217	0.0032	7.50931e-12	321047
rs990706	-31.2841	-2.93458	0.963622	ebi-a-GCST90027158	ebi-a-GCST90014001	Creatinine levels (UKB data field 30700)	11	78135704	rs990706	T	C	NA	-0.0158378	0.00231471	7.79471e-12	389678
rs990706	-31.2841	-2.93458	0.963622	ebi-a-GCST90027158	ukb-d-30770_irnt	IGF-1	11	78135704	rs990706	T	C	0.16944	-0.021124	0.003108	1.07349e-11	342439
rs990706	-31.2841	-2.93458	0.963622	ebi-a-GCST90027158	ukb-d-30750_irnt	Glycated haemoglobin	11	78135704	rs990706	T	C	0.16921	-0.020863	0.0030785	1.22999e-11	344182
rs990706	-31.2841	-2.93458	0.963622	ebi-a-GCST90027158	ebi-a-GCST90029035	Tanning	11	78135704	rs990706	T	C	0.170781	0.00832633	0.00128012	2.39994e-11	513536
rs990706	-31.2841	-2.93458	0.963622	ebi-a-GCST90027158	ukb-d-30770_raw	IGF-1	11	78135704	rs990706	T	C	0.16944	-0.11764	0.017628	2.50496e-11	342439
rs990706	-31.2841	-2.93458	0.963622	ebi-a-GCST90027158	ebi-a-GCST90002405	Reticulocyte count	11	78135704	rs990706	T	C	0.170665	0.0186364	0.00286161	7.39946e-11	408112
rs990706	-31.2841	-2.93458	0.963622	ebi-a-GCST90027158	eqtl-a-ENSG00000151366	ENSG00000151366	11	78135704	rs990706	T	C	0.189652	-0.0986462	0.0151593	7.64716e-11	31563
rs990706	-31.2841	-2.93458	0.963622	ebi-a-GCST90027158	ebi-a-GCST90002401	Platelet distribution width	11	78135704	rs990706	T	C	0.170748	-0.0184836	0.00287392	1.29999e-10	408112
rs990706	-31.2841	-2.93458	0.963622	ebi-a-GCST90027158	ieu-b-5106	Age at menarche	11	78135704	rs990706	T	C	NA	0.037	0.00576296	1.36e-10	NA
rs990706	-31.2841	-2.93458	0.963622	ebi-a-GCST90027158	ebi-a-GCST90002385	High light scatter reticulocyte count	11	78135704	rs990706	T	C	0.170661	0.0182296	0.00284597	1.5e-10	408112
rs990706	-31.2841	-2.93458	0.963622	ebi-a-GCST90027158	ukb-b-18103	Pulse rate, automated reading	11	78135704	rs990706	T	C	0.170846	0.0174521	0.00279681	4.39997e-10	436424
rs990706	-31.2841	-2.93458	0.963622	ebi-a-GCST90027158	ebi-a-GCST90018959	Height	11	78135704	rs990706	T	C	0.262154	0.0093	0.0015	4.57699e-10	360388
rs990706	-31.2841	-2.93458	0.963622	ebi-a-GCST90027158	ebi-a-GCST90092840	Phospholipids to total lipids ratio in IDL	11	78135704	rs990706	T	C	0.171865	-0.0340427	0.00550963	6.49995e-10	115082
rs990706	-31.2841	-2.93458	0.963622	ebi-a-GCST90027158	met-d-IDL_PL_pct	Phospholipids to total lipids ratio in IDL	11	78135704	rs990706	T	C	0.171866	-0.0338783	0.00551283	6.59994e-10	NA
rs990706	-31.2841	-2.93458	0.963622	ebi-a-GCST90027158	ebi-a-GCST90018943	Alanine aminotransferase levels	11	78135704	rs990706	T	C	0.259461	-0.0139	0.0023	6.77205e-10	344136
rs990706	-31.2841	-2.93458	0.963622	ebi-a-GCST90027158	ukb-d-30700_irnt	Creatinine	11	78135704	rs990706	T	C	0.16951	-0.015919	0.0025925	8.23455e-10	344104
rs990706	-31.2841	-2.93458	0.963622	ebi-a-GCST90027158	ebi-a-GCST90002389	Lymphocyte percentage of white cells	11	78135704	rs990706	T	C	0.170682	-0.0172814	0.00287239	1.79999e-09	408112
rs990706	-31.2841	-2.93458	0.963622	ebi-a-GCST90027158	ebi-a-GCST90103634	Estimated glomerular filtration rate (creatinine)	11	78135704	rs990706	T	C	0.1752	0.0022	0.0004	2.40702e-09	1004040
rs990706	-31.2841	-2.93458	0.963622	ebi-a-GCST90027158	bbj-a-30	Lactate dehydrogenase	11	78135704	rs990706	T	C	0.4624	-0.02402	0.00403	2.53402e-09	NA
rs990706	-31.2841	-2.93458	0.963622	ebi-a-GCST90027158	ieu-b-111	triglycerides	11	78135704	rs990706	T	C	0.171247	-0.0156704	0.00264342	3.09999e-09	NA
rs990706	-31.2841	-2.93458	0.963622	ebi-a-GCST90027158	ukb-a-269	Impedance of whole body	11	78135704	rs990706	T	C	0.831009	-0.0146856	0.00248192	3.28118e-09	331284
rs990706	-31.2841	-2.93458	0.963622	ebi-a-GCST90027158	ebi-a-GCST90018951	Calcium levels	11	78135704	rs990706	T	C	0.231542	-0.0161	0.0027	3.298e-09	315153
rs990706	-31.2841	-2.93458	0.963622	ebi-a-GCST90027158	ukb-b-15926	Cereal intake	11	78135704	rs990706	T	C	0.170963	-0.014023	0.00237671	3.59998e-09	441640
rs990706	-31.2841	-2.93458	0.963622	ebi-a-GCST90027158	ebi-a-GCST90018759	Serum creatinine levels	11	78135704	rs990706	T	C	0.464875	-0.0167636	0.00288297	6.1e-09	150266
rs990706	-31.2841	-2.93458	0.963622	ebi-a-GCST90027158	ukb-b-10011	Townsend deprivation index at recruitment	11	78135704	rs990706	T	C	0.171143	0.0155869	0.00270141	7.90005e-09	462464
rs990706	-31.2841	-2.93458	0.963622	ebi-a-GCST90027158	ebi-a-GCST90029036	Menarche (age at onset)	11	78135704	rs990706	T	C	0.171303	0.0323005	0.00585557	8.70001e-09	279470
rs990706	-31.2841	-2.93458	0.963622	ebi-a-GCST90027158	ebi-a-GCST90013997	Direct bilirubin levels (UKB data field 30660)	11	78135704	rs990706	T	C	NA	0.0159683	0.00278426	9.73801e-09	332739
rs4360309	-5.67533	-2.90951	0.999994	ukb-b-17670	ebi-a-GCST90002412	Low density lipoprotein cholesterol levels	8	126523523	rs4360309	T	C	0.486048	0.0423948	0.00194808	5.29663e-105	431167
rs4360309	-5.67533	-2.90951	0.999994	ukb-b-17670	ieu-b-111	triglycerides	8	126523523	rs4360309	T	C	0.486656	0.0431711	0.00201304	5.00035e-102	NA
rs4360309	-5.67533	-2.90951	0.999994	ukb-b-17670	ebi-a-GCST90014014	Triglyceride levels (UKB data field 30870)	8	126523523	rs4360309	T	C	NA	0.044764	0.00210404	1.92353e-100	389562
rs4360309	-5.67533	-2.90951	0.999994	ukb-b-17670	ebi-a-GCST90018975	Triglycerides	8	126523523	rs4360309	T	C	0.606643	0.0431	0.0023	1.23396e-75	343992
rs4360309	-5.67533	-2.90951	0.999994	ukb-b-17670	ukb-d-30870_irnt	Triglycerides	8	126523523	rs4360309	T	C	0.48316	0.042908	0.0023634	1.2598e-73	343992
rs4360309	-5.67533	-2.90951	0.999994	ukb-b-17670	ukb-d-30870_raw	Triglycerides	8	126523523	rs4360309	T	C	0.48316	0.041602	0.002442	4.71194e-65	343992
rs4360309	-5.67533	-2.90951	0.999994	ukb-b-17670	ebi-a-GCST90013991	Alkaline phosphatase levels (UKB data field 30610)	8	126523523	rs4360309	T	C	NA	0.0328566	0.00201683	1.14025e-59	389883
rs4360309	-5.67533	-2.90951	0.999994	ukb-b-17670	ebi-a-GCST90013994	Apolipoprotein B levels (UKB data field 30640)	8	126523523	rs4360309	T	C	NA	0.0313761	0.0021175	1.12928e-49	388022
rs4360309	-5.67533	-2.90951	0.999994	ukb-b-17670	ieu-b-108	apolipoprotein B	8	126523523	rs4360309	T	C	0.486571	0.0310502	0.00211528	8.80035e-49	NA
rs4360309	-5.67533	-2.90951	0.999994	ukb-b-17670	ukb-d-30610_irnt	Alkaline phosphatase	8	126523523	rs4360309	T	C	0.48312	0.030572	0.0023712	5.03617e-38	344292
rs4360309	-5.67533	-2.90951	0.999994	ukb-b-17670	ebi-a-GCST90018942	Serum alkaline phosphatase levels	8	126523523	rs4360309	T	C	0.612353	0.0302	0.0023	7.85055e-38	344292
rs4360309	-5.67533	-2.90951	0.999994	ukb-b-17670	ieu-b-110	LDL cholesterol	8	126523523	rs4360309	T	C	0.486639	0.0270151	0.0021231	4.30031e-37	NA
rs4360309	-5.67533	-2.90951	0.999994	ukb-b-17670	ebi-a-GCST90014000	Cholesterol levels (UKB data field 30690)	8	126523523	rs4360309	T	C	NA	0.0264867	0.00212233	9.59622e-36	389864
rs4360309	-5.67533	-2.90951	0.999994	ukb-b-17670	ebi-a-GCST90014009	Direct low density lipoprotein levels (UKB data field 30780)	8	126523523	rs4360309	T	C	NA	0.0264575	0.00214915	7.93232e-35	389189
rs4360309	-5.67533	-2.90951	0.999994	ukb-b-17670	ebi-a-GCST90013871	Direct low density lipoprotein levels (UKB data field 30780)	8	126523523	rs4360309	T	C	NA	0.0263644	0.00214586	1.07473e-34	389189
rs4360309	-5.67533	-2.90951	0.999994	ukb-b-17670	ukb-d-30640_raw	Apoliprotein B	8	126523523	rs4360309	T	C	0.48302	0.0070616	0.00057583	1.45044e-34	342590
rs4360309	-5.67533	-2.90951	0.999994	ukb-b-17670	ukb-d-30640_irnt	Apoliprotein B	8	126523523	rs4360309	T	C	0.48302	0.029195	0.0024183	1.49968e-33	342590
rs4360309	-5.67533	-2.90951	0.999994	ukb-b-17670	ukb-d-30610_raw	Alkaline phosphatase	8	126523523	rs4360309	T	C	0.48312	0.75986	0.063512	5.55776e-33	344292
rs6592965	7.92797	-2.37758	0.995774	ukb-b-17670	ukb-d-30260_irnt	Mean reticulocyte volume	7	50427982	rs6592965	A	G	0.453945	0.100723	0.00240203	0	344728
rs6592965	7.92797	-2.37758	0.995774	ukb-b-17670	ebi-a-GCST90002396	Mean reticulocyte volume	7	50427982	rs6592965	A	G	0.454487	0.116995	0.00214337	0	408112
rs6592965	7.92797	-2.37758	0.995774	ukb-b-17670	ebi-a-GCST90002397	Mean spheric corpuscular volume	7	50427982	rs6592965	A	G	0.454398	0.112606	0.00208857	0	408112
rs6592965	7.92797	-2.37758	0.995774	ukb-b-17670	ebi-a-GCST90028997	Mean sphered cell volume	7	50427982	rs6592965	A	G	0.454847	0.0897012	0.00196724	0	535537
rs6592965	7.92797	-2.37758	0.995774	ukb-b-17670	eqtl-a-ENSG00000187699	ENSG00000187699	7	50427982	rs6592965	A	G	0.449532	-0.492825	0.0112225	3.27340999999998e-310	31470
rs6592965	7.92797	-2.37758	0.995774	ukb-b-17670	ebi-a-GCST90002334	Mean corpuscular volume	7	50427982	rs6592965	A	G	0.455863	0.06809	0.001825	1.57036e-304	544127
rs6592965	7.92797	-2.37758	0.995774	ukb-b-17670	ukb-d-30270_irnt	Mean sphered cell volume	7	50427982	rs6592965	A	G	0.453945	0.0873281	0.00240582	5.98412e-288	344729
rs6592965	7.92797	-2.37758	0.995774	ukb-b-17670	eqtl-a-ENSG00000017483	ENSG00000017483	7	50427982	rs6592965	A	G	0.449532	-0.399928	0.0114813	7.70903e-266	9188
rs6592965	7.92797	-2.37758	0.995774	ukb-b-17670	ebi-a-GCST90002392	Mean corpuscular volume	7	50427982	rs6592965	A	G	0.454441	0.0710097	0.00207187	1.99986e-257	408112
rs6592965	7.92797	-2.37758	0.995774	ukb-b-17670	eqtl-a-ENSG00000068971	ENSG00000068971	7	50427982	rs6592965	A	G	0.449532	-0.373814	0.0115435	4.73151e-230	31470
rs6592965	7.92797	-2.37758	0.995774	ukb-b-17670	eqtl-a-ENSG00000034152	ENSG00000034152	7	50427982	rs6592965	A	G	0.449532	0.363133	0.0115676	2.58821e-216	31470
rs6592965	7.92797	-2.37758	0.995774	ukb-b-17670	ebi-a-GCST90013979	Mean corpuscular volume (UKB data field 30040)	7	50427982	rs6592965	A	G	NA	0.0631531	0.00205082	3.14051e-208	396624
rs6592965	7.92797	-2.37758	0.995774	ukb-b-17670	ebi-a-GCST90018966	Mean corpuscular volume	7	50427982	rs6592965	A	G	0.416121	0.0599	0.002	5.91562e-191	350473
rs6592965	7.92797	-2.37758	0.995774	ukb-b-17670	ebi-a-GCST90002322	Mean corpuscular hemoglobin	7	50427982	rs6592965	A	G	0.454676	0.056596	0.001936	8.79023e-188	486823
rs6592965	7.92797	-2.37758	0.995774	ukb-b-17670	ebi-a-GCST90028995	Mean corpuscular hemoglobin	7	50427982	rs6592965	A	G	0.454914	0.0520561	0.00187948	2.30144e-184	572863
rs6592965	7.92797	-2.37758	0.995774	ukb-b-17670	eqtl-a-ENSG00000132436	ENSG00000132436	7	50427982	rs6592965	A	G	0.449532	0.330972	0.0116358	5.7544e-178	31676
rs6592965	7.92797	-2.37758	0.995774	ukb-b-17670	ebi-a-GCST90002390	Mean corpuscular hemoglobin	7	50427982	rs6592965	A	G	0.454437	0.0573842	0.0020929	1.69824e-165	408112
rs6592965	7.92797	-2.37758	0.995774	ukb-b-17670	ukb-d-30040_irnt	Mean corpuscular volume	7	50427982	rs6592965	A	G	0.453967	0.0633314	0.00238141	1.13501e-155	350473
rs6592965	7.92797	-2.37758	0.995774	ukb-b-17670	eqtl-a-ENSG00000167992	ENSG00000167992	7	50427982	rs6592965	A	G	0.449532	0.300432	0.0116943	1.50314e-145	31684
rs6592965	7.92797	-2.37758	0.995774	ukb-b-17670	ebi-a-GCST90002363	Red blood cell count	7	50427982	rs6592965	A	G	0.455856	-0.048762	0.001913	2.61818e-143	545203
rs6592965	7.92797	-2.37758	0.995774	ukb-b-17670	ebi-a-GCST90018964	Mean corpuscular hemoglobin	7	50427982	rs6592965	A	G	0.416525	0.0512	0.002	9.63829e-140	350472
rs6592965	7.92797	-2.37758	0.995774	ukb-b-17670	ebi-a-GCST90029002	Red blood cell count	7	50427982	rs6592965	A	G	0.454907	-0.0424882	0.001935	5.29663e-111	526540
rs6592965	7.92797	-2.37758	0.995774	ukb-b-17670	ukb-d-30050_irnt	Mean corpuscular haemoglobin	7	50427982	rs6592965	A	G	0.453965	0.0522995	0.00237657	2.96483e-107	350472
rs6592965	7.92797	-2.37758	0.995774	ukb-b-17670	ebi-a-GCST90002403	Red blood cell count	7	50427982	rs6592965	A	G	0.454442	-0.04618	0.00210777	2.09894e-106	408112
rs6592965	7.92797	-2.37758	0.995774	ukb-b-17670	ebi-a-GCST90018971	Red blood cell count	7	50427982	rs6592965	A	G	0.411624	-0.0372	0.0018	6.54034e-100	350475
rs6592965	7.92797	-2.37758	0.995774	ukb-b-17670	ebi-a-GCST90013977	Red blood cell erythrocyte count (UKB data field 30010)	7	50427982	rs6592965	A	G	NA	-0.0369206	0.00180596	6.8281e-93	396625
rs6592965	7.92797	-2.37758	0.995774	ukb-b-17670	eqtl-a-ENSG00000133193	ENSG00000133193	7	50427982	rs6592965	A	G	0.449532	0.238243	0.0117954	1.02353e-90	31684
rs6592965	7.92797	-2.37758	0.995774	ukb-b-17670	ebi-a-GCST90002387	Immature fraction of reticulocytes	7	50427982	rs6592965	A	G	0.454394	0.043752	0.00220596	1.50003e-87	408112
rs6592965	7.92797	-2.37758	0.995774	ukb-b-17670	eqtl-a-ENSG00000198336	ENSG00000198336	7	50427982	rs6592965	A	G	0.449532	-0.229915	0.0118071	1.86767e-84	31684
rs6592965	7.92797	-2.37758	0.995774	ukb-b-17670	eqtl-a-ENSG00000164849	ENSG00000164849	7	50427982	rs6592965	A	G	0.449532	0.229213	0.011808	6.15744e-84	31684
rs6592965	7.92797	-2.37758	0.995774	ukb-b-17670	eqtl-a-ENSG00000159335	ENSG00000159335	7	50427982	rs6592965	A	G	0.449532	-0.228171	0.0118095	3.56287e-83	31684
rs6592965	7.92797	-2.37758	0.995774	ukb-b-17670	ebi-a-GCST004602	Mean corpuscular volume	7	50427982	rs6592965	A	G	0.4547	0.0676803	0.00354833	4.16582e-81	172433
rs6592965	7.92797	-2.37758	0.995774	ukb-b-17670	eqtl-a-ENSG00000198892	ENSG00000198892	7	50427982	rs6592965	A	G	0.449532	-0.225035	0.0118137	6.72202e-81	31684
rs6592965	7.92797	-2.37758	0.995774	ukb-b-17670	ukb-d-30010_irnt	Red blood cell (erythrocyte) count	7	50427982	rs6592965	A	G	0.453966	-0.0375299	0.00205053	8.56249e-75	350475
rs6592965	7.92797	-2.37758	0.995774	ukb-b-17670	eqtl-a-ENSG00000104892	ENSG00000104892	7	50427982	rs6592965	A	G	0.449532	-0.210141	0.0118331	1.47367e-70	31470
rs6592965	7.92797	-2.37758	0.995774	ukb-b-17670	eqtl-a-ENSG00000181788	ENSG00000181788	7	50427982	rs6592965	A	G	0.449532	0.207801	0.0118361	5.29541e-69	31684
rs6592965	7.92797	-2.37758	0.995774	ukb-b-17670	eqtl-a-ENSG00000153574	ENSG00000153574	7	50427982	rs6592965	A	G	0.449532	0.20508	0.0118394	3.23221e-67	31684
rs6592965	7.92797	-2.37758	0.995774	ukb-b-17670	eqtl-a-ENSG00000104522	ENSG00000104522	7	50427982	rs6592965	A	G	0.449532	-0.199332	0.0118464	1.56315e-63	31684
rs6592965	7.92797	-2.37758	0.995774	ukb-b-17670	eqtl-a-ENSG00000112294	ENSG00000112294	7	50427982	rs6592965	A	G	0.449532	0.19618	0.0118501	1.47333e-61	31684
rs6592965	7.92797	-2.37758	0.995774	ukb-b-17670	eqtl-a-ENSG00000167768	ENSG00000167768	7	50427982	rs6592965	A	G	0.449532	0.193825	0.0118529	4.16773e-60	26609
rs6592965	7.92797	-2.37758	0.995774	ukb-b-17670	ebi-a-GCST004630	Mean corpuscular hemoglobin	7	50427982	rs6592965	A	G	0.4547	0.0570348	0.00355822	8.01493e-58	172332
rs6592965	7.92797	-2.37758	0.995774	ukb-b-17670	eqtl-a-ENSG00000198176	ENSG00000198176	7	50427982	rs6592965	A	G	0.449532	0.188881	0.0118585	4.06443e-57	31644
rs6592965	7.92797	-2.37758	0.995774	ukb-b-17670	eqtl-a-ENSG00000179526	ENSG00000179526	7	50427982	rs6592965	A	G	0.449532	0.185282	0.0118625	5.40505e-55	31470
rs6592965	7.92797	-2.37758	0.995774	ukb-b-17670	eqtl-a-ENSG00000063854	ENSG00000063854	7	50427982	rs6592965	A	G	0.449532	0.182567	0.0118655	2.02582e-53	31470
rs6592965	7.92797	-2.37758	0.995774	ukb-b-17670	ukb-d-30280_irnt	Immature reticulocyte fraction	7	50427982	rs6592965	A	G	0.453945	0.0364572	0.0024165	2.05494e-51	344728
rs6592965	7.92797	-2.37758	0.995774	ukb-b-17670	eqtl-a-ENSG00000180089	ENSG00000180089	7	50427982	rs6592965	A	G	0.449532	0.177755	0.0118707	1.08268e-50	14263
rs6592965	7.92797	-2.37758	0.995774	ukb-b-17670	eqtl-a-ENSG00000184792	ENSG00000184792	7	50427982	rs6592965	A	G	0.449532	0.177555	0.0118709	1.39766e-50	31684
rs6592965	7.92797	-2.37758	0.995774	ukb-b-17670	eqtl-a-ENSG00000107521	ENSG00000107521	7	50427982	rs6592965	A	G	0.449532	0.176789	0.0118717	3.748e-50	31470
rs6592965	7.92797	-2.37758	0.995774	ukb-b-17670	eqtl-a-ENSG00000123240	ENSG00000123240	7	50427982	rs6592965	A	G	0.449532	-0.176751	0.0118717	3.92013e-50	31684
rs6592965	7.92797	-2.37758	0.995774	ukb-b-17670	eqtl-a-ENSG00000237075	ENSG00000237075	7	50427982	rs6592965	A	G	0.449532	-0.173531	0.0118751	2.31366e-48	22495
rs6592965	7.92797	-2.37758	0.995774	ukb-b-17670	eqtl-a-ENSG00000103342	ENSG00000103342	7	50427982	rs6592965	A	G	0.449532	0.16654	0.0118822	1.24767e-44	31684
rs6592965	7.92797	-2.37758	0.995774	ukb-b-17670	ebi-a-GCST004601	Red blood cell count	7	50427982	rs6592965	A	G	0.4547	-0.0495158	0.00357417	1.20698e-43	172952
rs6592965	7.92797	-2.37758	0.995774	ukb-b-17670	eqtl-a-ENSG00000076864	ENSG00000076864	7	50427982	rs6592965	A	G	0.449532	0.163882	0.0118848	2.96006e-43	31684
rs6592965	7.92797	-2.37758	0.995774	ukb-b-17670	eqtl-a-ENSG00000103257	ENSG00000103257	7	50427982	rs6592965	A	G	0.449532	0.162167	0.0118865	2.22844e-42	31684
rs6592965	7.92797	-2.37758	0.995774	ukb-b-17670	eqtl-a-ENSG00000170271	ENSG00000170271	7	50427982	rs6592965	A	G	0.449532	-0.161725	0.0118869	3.71963e-42	26609
rs6592965	7.92797	-2.37758	0.995774	ukb-b-17670	eqtl-a-ENSG00000105610	ENSG00000105610	7	50427982	rs6592965	A	G	0.449532	0.160148	0.0118884	2.32327e-41	31684
rs6592965	7.92797	-2.37758	0.995774	ukb-b-17670	eqtl-a-ENSG00000055118	ENSG00000055118	7	50427982	rs6592965	A	G	0.449532	0.159809	0.0118887	3.43005e-41	31684
rs6592965	7.92797	-2.37758	0.995774	ukb-b-17670	eqtl-a-ENSG00000100225	ENSG00000100225	7	50427982	rs6592965	A	G	0.449532	0.155073	0.0118932	7.36038e-39	31684
rs6592965	7.92797	-2.37758	0.995774	ukb-b-17670	eqtl-a-ENSG00000153814	ENSG00000153814	7	50427982	rs6592965	A	G	0.449532	0.154918	0.0118933	8.77405e-39	31684
rs6592965	7.92797	-2.37758	0.995774	ukb-b-17670	ebi-a-GCST90018746	Mean corpuscular volume	7	50427982	rs6592965	A	G	0.313958	0.0508264	0.00390937	1.20005e-38	129832
rs6592965	7.92797	-2.37758	0.995774	ukb-b-17670	eqtl-a-ENSG00000138867	ENSG00000138867	7	50427982	rs6592965	A	G	0.449532	0.153277	0.0118948	5.41128e-38	25690
rs6592965	7.92797	-2.37758	0.995774	ukb-b-17670	eqtl-a-ENSG00000100116	ENSG00000100116	7	50427982	rs6592965	A	G	0.449532	-0.152301	0.0118957	1.57326e-37	31684
rs6592965	7.92797	-2.37758	0.995774	ukb-b-17670	eqtl-a-ENSG00000106263	ENSG00000106263	7	50427982	rs6592965	A	G	0.449532	0.150537	0.0118973	1.07969e-36	31684
rs6592965	7.92797	-2.37758	0.995774	ukb-b-17670	ebi-a-GCST004628	Immature fraction of reticulocytes	7	50427982	rs6592965	A	G	0.4546	0.0451154	0.00357038	1.3369e-36	170548
rs6592965	7.92797	-2.37758	0.995774	ukb-b-17670	eqtl-a-ENSG00000140986	ENSG00000140986	7	50427982	rs6592965	A	G	0.449532	0.147904	0.0118997	1.81426e-35	31684
rs6592965	7.92797	-2.37758	0.995774	ukb-b-17670	eqtl-a-ENSG00000206177	ENSG00000206177	7	50427982	rs6592965	A	G	0.449532	0.147549	0.0119	2.64606e-35	30972
rs6592965	7.92797	-2.37758	0.995774	ukb-b-17670	eqtl-a-ENSG00000158850	ENSG00000158850	7	50427982	rs6592965	A	G	0.449532	0.146833	0.0119006	5.64027e-35	25860
rs6592965	7.92797	-2.37758	0.995774	ukb-b-17670	eqtl-a-ENSG00000179914	ENSG00000179914	7	50427982	rs6592965	A	G	0.449532	-0.146528	0.0119009	7.74819e-35	14263
rs6592965	7.92797	-2.37758	0.995774	ukb-b-17670	ebi-a-GCST90018744	Mean corpuscular hemoglobin	7	50427982	rs6592965	A	G	0.314033	0.048321	0.00394862	1.99986e-34	128028
rs6592965	7.92797	-2.37758	0.995774	ukb-b-17670	eqtl-a-ENSG00000149212	ENSG00000149212	7	50427982	rs6592965	A	G	0.449532	0.144265	0.0119028	8.25658e-34	31684
rs6592965	7.92797	-2.37758	0.995774	ukb-b-17670	eqtl-a-ENSG00000196517	ENSG00000196517	7	50427982	rs6592965	A	G	0.449532	0.143137	0.0119038	2.64484e-33	31684
rs6592965	7.92797	-2.37758	0.995774	ukb-b-17670	eqtl-a-ENSG00000112146	ENSG00000112146	7	50427982	rs6592965	A	G	0.449532	0.142986	0.0119039	3.08816e-33	31684
rs6592965	7.92797	-2.37758	0.995774	ukb-b-17670	eqtl-a-ENSG00000007968	ENSG00000007968	7	50427982	rs6592965	A	G	0.449532	0.142312	0.0119045	6.15744e-33	31684
rs6592965	7.92797	-2.37758	0.995774	ukb-b-17670	ebi-a-GCST90002335	Mean corpuscular volume	7	50427982	rs6592965	A	G	0.312827	0.053185	0.004462	1.02991e-32	121047
rs6592965	7.92797	-2.37758	0.995774	ukb-b-17670	eqtl-a-ENSG00000171552	ENSG00000171552	7	50427982	rs6592965	A	G	0.449532	0.141728	0.011905	1.11738e-32	31684
rs6592965	7.92797	-2.37758	0.995774	ukb-b-17670	eqtl-a-ENSG00000165283	ENSG00000165283	7	50427982	rs6592965	A	G	0.449532	0.139106	0.0119072	1.56783e-31	31684
rs6592965	7.92797	-2.37758	0.995774	ukb-b-17670	eqtl-a-ENSG00000196188	ENSG00000196188	7	50427982	rs6592965	A	G	0.449532	-0.138902	0.0119073	1.91955e-31	9188
rs6592965	7.92797	-2.37758	0.995774	ukb-b-17670	eqtl-a-ENSG00000105393	ENSG00000105393	7	50427982	rs6592965	A	G	0.449532	0.138176	0.0119079	3.95094e-31	25690
rs6592965	7.92797	-2.37758	0.995774	ukb-b-17670	eqtl-a-ENSG00000149260	ENSG00000149260	7	50427982	rs6592965	A	G	0.449532	0.137264	0.0119087	9.71181e-31	31684
rs628751	-7.25252	2.30026	0.855511	ukb-b-17670	ebi-a-GCST90002386	High light scatter reticulocyte percentage of red cells	6	139838419	rs628751	A	C	0.521122	-0.114403	0.00213598	0	408112
rs628751	-7.25252	2.30026	0.855511	ukb-b-17670	ukb-d-30040_irnt	Mean corpuscular volume	6	139838419	rs628751	A	C	0.521639	-0.0950588	0.00236864	0	350473
rs628751	-7.25252	2.30026	0.855511	ukb-b-17670	ukb-d-30260_irnt	Mean reticulocyte volume	6	139838419	rs628751	A	C	0.521706	-0.102242	0.00239255	0	344728
rs628751	-7.25252	2.30026	0.855511	ukb-b-17670	ukb-d-30280_irnt	Immature reticulocyte fraction	6	139838419	rs628751	A	C	0.521706	-0.109325	0.00240078	0	344728
rs628751	-7.25252	2.30026	0.855511	ukb-b-17670	ukb-d-30290_irnt	High light scatter reticulocyte percentage	6	139838419	rs628751	A	C	0.521705	-0.0976761	0.00240488	0	344729
rs628751	-7.25252	2.30026	0.855511	ukb-b-17670	ebi-a-GCST90002322	Mean corpuscular hemoglobin	6	139838419	rs628751	A	C	0.52113	-0.086457	0.001912	0	486823
rs628751	-7.25252	2.30026	0.855511	ukb-b-17670	ebi-a-GCST90002334	Mean corpuscular volume	6	139838419	rs628751	A	C	0.52091	-0.101167	0.001801	0	544127
rs628751	-7.25252	2.30026	0.855511	ukb-b-17670	ebi-a-GCST90002390	Mean corpuscular hemoglobin	6	139838419	rs628751	A	C	0.520995	-0.0868634	0.00206334	0	408112
rs628751	-7.25252	2.30026	0.855511	ukb-b-17670	ebi-a-GCST90002396	Mean reticulocyte volume	6	139838419	rs628751	A	C	0.520999	-0.115711	0.00212125	0	408112
rs628751	-7.25252	2.30026	0.855511	ukb-b-17670	ebi-a-GCST90002397	Mean spheric corpuscular volume	6	139838419	rs628751	A	C	0.521227	-0.113837	0.00206117	0	408112
rs628751	-7.25252	2.30026	0.855511	ukb-b-17670	ebi-a-GCST90002385	High light scatter reticulocyte count	6	139838419	rs628751	A	C	0.521115	-0.107127	0.00213367	0	408112
rs628751	-7.25252	2.30026	0.855511	ukb-b-17670	ebi-a-GCST90002387	Immature fraction of reticulocytes	6	139838419	rs628751	A	C	0.521122	-0.125043	0.00219426	0	408112
rs628751	-7.25252	2.30026	0.855511	ukb-b-17670	ebi-a-GCST90002392	Mean corpuscular volume	6	139838419	rs628751	A	C	0.521007	-0.104176	0.00203821	0	408112
rs628751	-7.25252	2.30026	0.855511	ukb-b-17670	ebi-a-GCST90018966	Mean corpuscular volume	6	139838419	rs628751	A	C	0.4416	-0.0859	0.0021	0	350473
rs628751	-7.25252	2.30026	0.855511	ukb-b-17670	ebi-a-GCST90025971	Immature fraction of reticulocytes	6	139838419	rs628751	A	C	0.520984	-0.116464	0.00201202	0	438154
rs628751	-7.25252	2.30026	0.855511	ukb-b-17670	ebi-a-GCST90025976	Mean sphered cell volume	6	139838419	rs628751	A	C	0.520991	-0.0913763	0.00186643	0	437736
rs628751	-7.25252	2.30026	0.855511	ukb-b-17670	ebi-a-GCST90025962	Mean corpuscular hemoglobin concentration	6	139838419	rs628751	A	C	0.520926	-0.0776442	0.00180882	0	443081
rs628751	-7.25252	2.30026	0.855511	ukb-b-17670	ebi-a-GCST90025963	Mean corpuscular volume	6	139838419	rs628751	A	C	0.520873	-0.0922348	0.00179182	0	444035
rs628751	-7.25252	2.30026	0.855511	ukb-b-17670	ebi-a-GCST90025970	High light scatter reticulocyte count	6	139838419	rs628751	A	C	0.52102	-0.102792	0.00195348	0	437723
rs628751	-7.25252	2.30026	0.855511	ukb-b-17670	ebi-a-GCST90025975	Mean reticulocyte volume	6	139838419	rs628751	A	C	0.520962	-0.101893	0.0019337	0	436944
rs628751	-7.25252	2.30026	0.855511	ukb-b-17670	ebi-a-GCST90028993	High light scatter reticulocyte count	6	139838419	rs628751	A	C	0.521507	-0.0909368	0.00198234	0	520010
rs628751	-7.25252	2.30026	0.855511	ukb-b-17670	ebi-a-GCST90028995	Mean corpuscular hemoglobin	6	139838419	rs628751	A	C	0.521396	-0.0743547	0.00181637	0	572863
rs628751	-7.25252	2.30026	0.855511	ukb-b-17670	ebi-a-GCST90028997	Mean sphered cell volume	6	139838419	rs628751	A	C	0.521488	-0.0915501	0.0019399	0	535537
rs628751	-7.25252	2.30026	0.855511	ukb-b-17670	ebi-a-GCST90002406	Reticulocyte fraction of red cells	6	139838419	rs628751	A	C	0.521116	-0.0826465	0.00215058	3.95252516672997e-323	408112
rs628751	-7.25252	2.30026	0.855511	ukb-b-17670	ukb-d-30270_irnt	Mean sphered cell volume	6	139838419	rs628751	A	C	0.521705	-0.0911899	0.00239611	2.95120998032103e-316	344729
rs628751	-7.25252	2.30026	0.855511	ukb-b-17670	ukb-d-30300_irnt	High light scatter reticulocyte count	6	139838419	rs628751	A	C	0.521705	-0.0897777	0.00238813	0	344729
rs628751	-7.25252	2.30026	0.855511	ukb-b-17670	ebi-a-GCST004628	Immature fraction of reticulocytes	6	139838419	rs628751	A	C	0.5218	-0.131728	0.00355277	6.48634e-301	170548
rs628751	-7.25252	2.30026	0.855511	ukb-b-17670	ebi-a-GCST90025972	Reticulocyte count	6	139838419	rs628751	A	C	0.521003	-0.0684825	0.00196895	1.99986e-283	437291
rs628751	-7.25252	2.30026	0.855511	ukb-b-17670	ebi-a-GCST90018964	Mean corpuscular hemoglobin	6	139838419	rs628751	A	C	0.442383	-0.0742	0.0021	3.55631e-280	350472
rs628751	-7.25252	2.30026	0.855511	ukb-b-17670	ebi-a-GCST004612	High light scatter reticulocyte percentage of red cells	6	139838419	rs628751	A	C	0.5218	-0.124619	0.0035873	2.04174e-264	170763
rs628751	-7.25252	2.30026	0.855511	ukb-b-17670	ukb-d-30050_irnt	Mean corpuscular haemoglobin	6	139838419	rs628751	A	C	0.521641	-0.0815563	0.00236451	2.91072e-260	350472
rs628751	-7.25252	2.30026	0.855511	ukb-b-17670	ebi-a-GCST90002405	Reticulocyte count	6	139838419	rs628751	A	C	0.521121	-0.0724104	0.00214539	1e-249	408112
rs628751	-7.25252	2.30026	0.855511	ukb-b-17670	ebi-a-GCST004611	High light scatter reticulocyte count	6	139838419	rs628751	A	C	0.5218	-0.117727	0.00358741	3.39625e-236	170761
rs628751	-7.25252	2.30026	0.855511	ukb-b-17670	ebi-a-GCST004602	Mean corpuscular volume	6	139838419	rs628751	A	C	0.5217	-0.104247	0.00352196	1.53109e-192	172433
rs628751	-7.25252	2.30026	0.855511	ukb-b-17670	ukb-d-30240_irnt	Reticulocyte percentage	6	139838419	rs628751	A	C	0.521704	-0.0681641	0.00240782	4.21697e-176	344728
rs628751	-7.25252	2.30026	0.855511	ukb-b-17670	ebi-a-GCST004630	Mean corpuscular hemoglobin	6	139838419	rs628751	A	C	0.5217	-0.089976	0.00353347	4.9545e-143	172332
rs628751	-7.25252	2.30026	0.855511	ukb-b-17670	ebi-a-GCST004619	Reticulocyte fraction of red cells	6	139838419	rs628751	A	C	0.5218	-0.0914663	0.00359209	5.03501e-143	170690
rs628751	-7.25252	2.30026	0.855511	ukb-b-17670	ukb-d-30250_irnt	Reticulocyte count	6	139838419	rs628751	A	C	0.521705	-0.0579843	0.00237778	3.11889e-131	344729
rs628751	-7.25252	2.30026	0.855511	ukb-b-17670	ebi-a-GCST90002363	Red blood cell count	6	139838419	rs628751	A	C	0.520969	0.04183	0.001842	4.04576e-114	545203
rs628751	-7.25252	2.30026	0.855511	ukb-b-17670	ebi-a-GCST004622	Reticulocyte count	6	139838419	rs628751	A	C	0.5218	-0.0797623	0.00359402	3.99945e-109	170641
rs628751	-7.25252	2.30026	0.855511	ukb-b-17670	eqtl-a-ENSG00000100558	ENSG00000100558	6	139838419	rs628751	A	C	0.505619	0.254769	0.0117095	5.8479e-105	31684
rs628751	-7.25252	2.30026	0.855511	ukb-b-17670	ebi-a-GCST90025964	Red blood cell count	6	139838419	rs628751	A	C	0.520916	0.0386933	0.00188667	1.39991e-96	445305
rs628751	-7.25252	2.30026	0.855511	ukb-b-17670	ebi-a-GCST90029002	Red blood cell count	6	139838419	rs628751	A	C	0.521387	0.0380385	0.00190761	5.60015e-92	526540
rs628751	-7.25252	2.30026	0.855511	ukb-b-17670	ebi-a-GCST90002403	Red blood cell count	6	139838419	rs628751	A	C	0.521085	0.0412599	0.00208803	6.59933e-87	408112
rs628751	-7.25252	2.30026	0.855511	ukb-b-17670	ebi-a-GCST90013977	Red blood cell erythrocyte count (UKB data field 30010)	6	139838419	rs628751	A	C	NA	0.0342586	0.00181423	1.56675e-79	396625
rs628751	-7.25252	2.30026	0.855511	ukb-b-17670	eqtl-a-ENSG00000162366	ENSG00000162366	6	139838419	rs628751	A	C	0.505619	-0.221419	0.0117575	4.12857e-79	31684
rs628751	-7.25252	2.30026	0.855511	ukb-b-17670	eqtl-a-ENSG00000167768	ENSG00000167768	6	139838419	rs628751	A	C	0.505619	0.213962	0.0117672	7.0372e-74	26609
rs628751	-7.25252	2.30026	0.855511	ukb-b-17670	eqtl-a-ENSG00000187017	ENSG00000187017	6	139838419	rs628751	A	C	0.505619	-0.209956	0.0117723	3.80803e-71	31470
rs628751	-7.25252	2.30026	0.855511	ukb-b-17670	ebi-a-GCST90018971	Red blood cell count	6	139838419	rs628751	A	C	0.431464	0.0309	0.0018	6.6696e-67	350475
rs628751	-7.25252	2.30026	0.855511	ukb-b-17670	ukb-d-30010_irnt	Red blood cell (erythrocyte) count	6	139838419	rs628751	A	C	0.521639	0.034677	0.0020423	1.23908e-64	350475
rs628751	-7.25252	2.30026	0.855511	ukb-b-17670	eqtl-a-ENSG00000169877	ENSG00000169877	6	139838419	rs628751	A	C	0.505619	-0.190156	0.0117962	1.84629e-58	31684
rs628751	-7.25252	2.30026	0.855511	ukb-b-17670	eqtl-a-ENSG00000073792	ENSG00000073792	6	139838419	rs628751	A	C	0.505619	0.186569	0.0118002	2.6212e-56	14263
rs628751	-7.25252	2.30026	0.855511	ukb-b-17670	eqtl-a-ENSG00000088826	ENSG00000088826	6	139838419	rs628751	A	C	0.505619	0.180578	0.0118068	8.33297e-53	31470
rs628751	-7.25252	2.30026	0.855511	ukb-b-17670	ebi-a-GCST90025957	Triglyceride levels	6	139838419	rs628751	A	C	0.521045	-0.0289526	0.00197495	2.09991e-48	437532
rs628751	-7.25252	2.30026	0.855511	ukb-b-17670	eqtl-a-ENSG00000206177	ENSG00000206177	6	139838419	rs628751	A	C	0.505619	-0.171168	0.0118167	1.5028e-47	30972
rs628751	-7.25252	2.30026	0.855511	ukb-b-17670	eqtl-a-ENSG00000167992	ENSG00000167992	6	139838419	rs628751	A	C	0.505619	-0.164494	0.0118235	5.32599e-44	31684
rs628751	-7.25252	2.30026	0.855511	ukb-b-17670	eqtl-a-ENSG00000137193	ENSG00000137193	6	139838419	rs628751	A	C	0.505619	-0.159695	0.0118281	1.53851e-41	31470
rs628751	-7.25252	2.30026	0.855511	ukb-b-17670	eqtl-a-ENSG00000165996	ENSG00000165996	6	139838419	rs628751	A	C	0.505619	0.158935	0.0118288	3.71022e-41	31684
rs628751	-7.25252	2.30026	0.855511	ukb-b-17670	ebi-a-GCST90018746	Mean corpuscular volume	6	139838419	rs628751	A	C	0.22554	-0.0559716	0.00427339	3.40017e-39	129832
rs628751	-7.25252	2.30026	0.855511	ukb-b-17670	ieu-b-111	triglycerides	6	139838419	rs628751	A	C	0.521433	-0.0257147	0.00198889	3.10027e-38	NA
rs628751	-7.25252	2.30026	0.855511	ukb-b-17670	eqtl-a-ENSG00000125818	ENSG00000125818	6	139838419	rs628751	A	C	0.505619	0.149458	0.0118376	1.52195e-36	31684
rs628751	-7.25252	2.30026	0.855511	ukb-b-17670	ebi-a-GCST90014014	Triglyceride levels (UKB data field 30870)	6	139838419	rs628751	A	C	NA	-0.0259059	0.00205284	1.6474e-36	389562
rs628751	-7.25252	2.30026	0.855511	ukb-b-17670	eqtl-a-ENSG00000076864	ENSG00000076864	6	139838419	rs628751	A	C	0.505619	0.148825	0.0118382	3.02552e-36	31684
rs628751	-7.25252	2.30026	0.855511	ukb-b-17670	ebi-a-GCST004601	Red blood cell count	6	139838419	rs628751	A	C	0.5217	0.0443542	0.00355305	9.1939e-36	172952
rs628751	-7.25252	2.30026	0.855511	ukb-b-17670	eqtl-a-ENSG00000146535	ENSG00000146535	6	139838419	rs628751	A	C	0.505619	0.145379	0.0118412	1.19481e-34	31644
rs628751	-7.25252	2.30026	0.855511	ukb-b-17670	bbj-a-40	Mean corpuscular volume	6	139838419	rs628751	A	C	0.2244	-0.06162	0.005063	4.45451e-34	NA
rs628751	-7.25252	2.30026	0.855511	ukb-b-17670	ebi-a-GCST90018975	Triglycerides	6	139838419	rs628751	A	C	0.449222	-0.0252	0.0021	1.6151e-33	343992
rs628751	-7.25252	2.30026	0.855511	ukb-b-17670	ebi-a-GCST90002335	Mean corpuscular volume	6	139838419	rs628751	A	C	0.228859	-0.058878	0.004899	3.10027e-33	121047
rs628751	-7.25252	2.30026	0.855511	ukb-b-17670	eqtl-a-ENSG00000090674	ENSG00000090674	6	139838419	rs628751	A	C	0.505619	0.141722	0.0118443	5.39386e-33	31684
rs628751	-7.25252	2.30026	0.855511	ukb-b-17670	ebi-a-GCST90025956	HDL cholesterol levels	6	139838419	rs628751	A	C	0.520773	0.0213513	0.00197793	4.90004e-31	400754
rs6592965	-0.1065	-2.37758	0.169617	ukb-b-17670	ukb-d-30260_irnt	Mean reticulocyte volume	7	50427982	rs6592965	A	G	0.453945	0.100723	0.00240203	0	344728
rs6592965	-0.1065	-2.37758	0.169617	ukb-b-17670	ebi-a-GCST90002396	Mean reticulocyte volume	7	50427982	rs6592965	A	G	0.454487	0.116995	0.00214337	0	408112
rs6592965	-0.1065	-2.37758	0.169617	ukb-b-17670	ebi-a-GCST90002397	Mean spheric corpuscular volume	7	50427982	rs6592965	A	G	0.454398	0.112606	0.00208857	0	408112
rs6592965	-0.1065	-2.37758	0.169617	ukb-b-17670	ebi-a-GCST90028997	Mean sphered cell volume	7	50427982	rs6592965	A	G	0.454847	0.0897012	0.00196724	0	535537
rs6592965	-0.1065	-2.37758	0.169617	ukb-b-17670	eqtl-a-ENSG00000187699	ENSG00000187699	7	50427982	rs6592965	A	G	0.449532	-0.492825	0.0112225	3.27340999999998e-310	31470
rs6592965	-0.1065	-2.37758	0.169617	ukb-b-17670	ebi-a-GCST90002334	Mean corpuscular volume	7	50427982	rs6592965	A	G	0.455863	0.06809	0.001825	1.57036e-304	544127
rs6592965	-0.1065	-2.37758	0.169617	ukb-b-17670	ukb-d-30270_irnt	Mean sphered cell volume	7	50427982	rs6592965	A	G	0.453945	0.0873281	0.00240582	5.98412e-288	344729
rs6592965	-0.1065	-2.37758	0.169617	ukb-b-17670	eqtl-a-ENSG00000017483	ENSG00000017483	7	50427982	rs6592965	A	G	0.449532	-0.399928	0.0114813	7.70903e-266	9188
rs6592965	-0.1065	-2.37758	0.169617	ukb-b-17670	ebi-a-GCST90002392	Mean corpuscular volume	7	50427982	rs6592965	A	G	0.454441	0.0710097	0.00207187	1.99986e-257	408112
rs6592965	-0.1065	-2.37758	0.169617	ukb-b-17670	eqtl-a-ENSG00000068971	ENSG00000068971	7	50427982	rs6592965	A	G	0.449532	-0.373814	0.0115435	4.73151e-230	31470
rs6592965	-0.1065	-2.37758	0.169617	ukb-b-17670	eqtl-a-ENSG00000034152	ENSG00000034152	7	50427982	rs6592965	A	G	0.449532	0.363133	0.0115676	2.58821e-216	31470
rs6592965	-0.1065	-2.37758	0.169617	ukb-b-17670	ebi-a-GCST90013979	Mean corpuscular volume (UKB data field 30040)	7	50427982	rs6592965	A	G	NA	0.0631531	0.00205082	3.14051e-208	396624
rs6592965	-0.1065	-2.37758	0.169617	ukb-b-17670	ebi-a-GCST90018966	Mean corpuscular volume	7	50427982	rs6592965	A	G	0.416121	0.0599	0.002	5.91562e-191	350473
rs6592965	-0.1065	-2.37758	0.169617	ukb-b-17670	ebi-a-GCST90002322	Mean corpuscular hemoglobin	7	50427982	rs6592965	A	G	0.454676	0.056596	0.001936	8.79023e-188	486823
rs6592965	-0.1065	-2.37758	0.169617	ukb-b-17670	ebi-a-GCST90028995	Mean corpuscular hemoglobin	7	50427982	rs6592965	A	G	0.454914	0.0520561	0.00187948	2.30144e-184	572863
rs6592965	-0.1065	-2.37758	0.169617	ukb-b-17670	eqtl-a-ENSG00000132436	ENSG00000132436	7	50427982	rs6592965	A	G	0.449532	0.330972	0.0116358	5.7544e-178	31676
rs6592965	-0.1065	-2.37758	0.169617	ukb-b-17670	ebi-a-GCST90002390	Mean corpuscular hemoglobin	7	50427982	rs6592965	A	G	0.454437	0.0573842	0.0020929	1.69824e-165	408112
rs6592965	-0.1065	-2.37758	0.169617	ukb-b-17670	ukb-d-30040_irnt	Mean corpuscular volume	7	50427982	rs6592965	A	G	0.453967	0.0633314	0.00238141	1.13501e-155	350473
rs6592965	-0.1065	-2.37758	0.169617	ukb-b-17670	eqtl-a-ENSG00000167992	ENSG00000167992	7	50427982	rs6592965	A	G	0.449532	0.300432	0.0116943	1.50314e-145	31684
rs6592965	-0.1065	-2.37758	0.169617	ukb-b-17670	ebi-a-GCST90002363	Red blood cell count	7	50427982	rs6592965	A	G	0.455856	-0.048762	0.001913	2.61818e-143	545203
rs6592965	-0.1065	-2.37758	0.169617	ukb-b-17670	ebi-a-GCST90018964	Mean corpuscular hemoglobin	7	50427982	rs6592965	A	G	0.416525	0.0512	0.002	9.63829e-140	350472
rs6592965	-0.1065	-2.37758	0.169617	ukb-b-17670	ebi-a-GCST90029002	Red blood cell count	7	50427982	rs6592965	A	G	0.454907	-0.0424882	0.001935	5.29663e-111	526540
rs6592965	-0.1065	-2.37758	0.169617	ukb-b-17670	ukb-d-30050_irnt	Mean corpuscular haemoglobin	7	50427982	rs6592965	A	G	0.453965	0.0522995	0.00237657	2.96483e-107	350472
rs6592965	-0.1065	-2.37758	0.169617	ukb-b-17670	ebi-a-GCST90002403	Red blood cell count	7	50427982	rs6592965	A	G	0.454442	-0.04618	0.00210777	2.09894e-106	408112
rs6592965	-0.1065	-2.37758	0.169617	ukb-b-17670	ebi-a-GCST90018971	Red blood cell count	7	50427982	rs6592965	A	G	0.411624	-0.0372	0.0018	6.54034e-100	350475
rs6592965	-0.1065	-2.37758	0.169617	ukb-b-17670	ebi-a-GCST90013977	Red blood cell erythrocyte count (UKB data field 30010)	7	50427982	rs6592965	A	G	NA	-0.0369206	0.00180596	6.8281e-93	396625
rs6592965	-0.1065	-2.37758	0.169617	ukb-b-17670	eqtl-a-ENSG00000133193	ENSG00000133193	7	50427982	rs6592965	A	G	0.449532	0.238243	0.0117954	1.02353e-90	31684
rs6592965	-0.1065	-2.37758	0.169617	ukb-b-17670	ebi-a-GCST90002387	Immature fraction of reticulocytes	7	50427982	rs6592965	A	G	0.454394	0.043752	0.00220596	1.50003e-87	408112
rs6592965	-0.1065	-2.37758	0.169617	ukb-b-17670	eqtl-a-ENSG00000198336	ENSG00000198336	7	50427982	rs6592965	A	G	0.449532	-0.229915	0.0118071	1.86767e-84	31684
rs6592965	-0.1065	-2.37758	0.169617	ukb-b-17670	eqtl-a-ENSG00000164849	ENSG00000164849	7	50427982	rs6592965	A	G	0.449532	0.229213	0.011808	6.15744e-84	31684
rs6592965	-0.1065	-2.37758	0.169617	ukb-b-17670	eqtl-a-ENSG00000159335	ENSG00000159335	7	50427982	rs6592965	A	G	0.449532	-0.228171	0.0118095	3.56287e-83	31684
rs6592965	-0.1065	-2.37758	0.169617	ukb-b-17670	ebi-a-GCST004602	Mean corpuscular volume	7	50427982	rs6592965	A	G	0.4547	0.0676803	0.00354833	4.16582e-81	172433
rs6592965	-0.1065	-2.37758	0.169617	ukb-b-17670	eqtl-a-ENSG00000198892	ENSG00000198892	7	50427982	rs6592965	A	G	0.449532	-0.225035	0.0118137	6.72202e-81	31684
rs6592965	-0.1065	-2.37758	0.169617	ukb-b-17670	ukb-d-30010_irnt	Red blood cell (erythrocyte) count	7	50427982	rs6592965	A	G	0.453966	-0.0375299	0.00205053	8.56249e-75	350475
rs6592965	-0.1065	-2.37758	0.169617	ukb-b-17670	eqtl-a-ENSG00000104892	ENSG00000104892	7	50427982	rs6592965	A	G	0.449532	-0.210141	0.0118331	1.47367e-70	31470
rs6592965	-0.1065	-2.37758	0.169617	ukb-b-17670	eqtl-a-ENSG00000181788	ENSG00000181788	7	50427982	rs6592965	A	G	0.449532	0.207801	0.0118361	5.29541e-69	31684
rs6592965	-0.1065	-2.37758	0.169617	ukb-b-17670	eqtl-a-ENSG00000153574	ENSG00000153574	7	50427982	rs6592965	A	G	0.449532	0.20508	0.0118394	3.23221e-67	31684
rs6592965	-0.1065	-2.37758	0.169617	ukb-b-17670	eqtl-a-ENSG00000104522	ENSG00000104522	7	50427982	rs6592965	A	G	0.449532	-0.199332	0.0118464	1.56315e-63	31684
rs6592965	-0.1065	-2.37758	0.169617	ukb-b-17670	eqtl-a-ENSG00000112294	ENSG00000112294	7	50427982	rs6592965	A	G	0.449532	0.19618	0.0118501	1.47333e-61	31684
rs6592965	-0.1065	-2.37758	0.169617	ukb-b-17670	eqtl-a-ENSG00000167768	ENSG00000167768	7	50427982	rs6592965	A	G	0.449532	0.193825	0.0118529	4.16773e-60	26609
rs6592965	-0.1065	-2.37758	0.169617	ukb-b-17670	ebi-a-GCST004630	Mean corpuscular hemoglobin	7	50427982	rs6592965	A	G	0.4547	0.0570348	0.00355822	8.01493e-58	172332
rs6592965	-0.1065	-2.37758	0.169617	ukb-b-17670	eqtl-a-ENSG00000198176	ENSG00000198176	7	50427982	rs6592965	A	G	0.449532	0.188881	0.0118585	4.06443e-57	31644
rs6592965	-0.1065	-2.37758	0.169617	ukb-b-17670	eqtl-a-ENSG00000179526	ENSG00000179526	7	50427982	rs6592965	A	G	0.449532	0.185282	0.0118625	5.40505e-55	31470
rs6592965	-0.1065	-2.37758	0.169617	ukb-b-17670	eqtl-a-ENSG00000063854	ENSG00000063854	7	50427982	rs6592965	A	G	0.449532	0.182567	0.0118655	2.02582e-53	31470
rs6592965	-0.1065	-2.37758	0.169617	ukb-b-17670	ukb-d-30280_irnt	Immature reticulocyte fraction	7	50427982	rs6592965	A	G	0.453945	0.0364572	0.0024165	2.05494e-51	344728
rs6592965	-0.1065	-2.37758	0.169617	ukb-b-17670	eqtl-a-ENSG00000180089	ENSG00000180089	7	50427982	rs6592965	A	G	0.449532	0.177755	0.0118707	1.08268e-50	14263
rs6592965	-0.1065	-2.37758	0.169617	ukb-b-17670	eqtl-a-ENSG00000184792	ENSG00000184792	7	50427982	rs6592965	A	G	0.449532	0.177555	0.0118709	1.39766e-50	31684
rs6592965	-0.1065	-2.37758	0.169617	ukb-b-17670	eqtl-a-ENSG00000107521	ENSG00000107521	7	50427982	rs6592965	A	G	0.449532	0.176789	0.0118717	3.748e-50	31470
rs6592965	-0.1065	-2.37758	0.169617	ukb-b-17670	eqtl-a-ENSG00000123240	ENSG00000123240	7	50427982	rs6592965	A	G	0.449532	-0.176751	0.0118717	3.92013e-50	31684
rs6592965	-0.1065	-2.37758	0.169617	ukb-b-17670	eqtl-a-ENSG00000237075	ENSG00000237075	7	50427982	rs6592965	A	G	0.449532	-0.173531	0.0118751	2.31366e-48	22495
rs6592965	-0.1065	-2.37758	0.169617	ukb-b-17670	eqtl-a-ENSG00000103342	ENSG00000103342	7	50427982	rs6592965	A	G	0.449532	0.16654	0.0118822	1.24767e-44	31684
rs6592965	-0.1065	-2.37758	0.169617	ukb-b-17670	ebi-a-GCST004601	Red blood cell count	7	50427982	rs6592965	A	G	0.4547	-0.0495158	0.00357417	1.20698e-43	172952
rs6592965	-0.1065	-2.37758	0.169617	ukb-b-17670	eqtl-a-ENSG00000076864	ENSG00000076864	7	50427982	rs6592965	A	G	0.449532	0.163882	0.0118848	2.96006e-43	31684
rs6592965	-0.1065	-2.37758	0.169617	ukb-b-17670	eqtl-a-ENSG00000103257	ENSG00000103257	7	50427982	rs6592965	A	G	0.449532	0.162167	0.0118865	2.22844e-42	31684
rs6592965	-0.1065	-2.37758	0.169617	ukb-b-17670	eqtl-a-ENSG00000170271	ENSG00000170271	7	50427982	rs6592965	A	G	0.449532	-0.161725	0.0118869	3.71963e-42	26609
rs6592965	-0.1065	-2.37758	0.169617	ukb-b-17670	eqtl-a-ENSG00000105610	ENSG00000105610	7	50427982	rs6592965	A	G	0.449532	0.160148	0.0118884	2.32327e-41	31684
rs6592965	-0.1065	-2.37758	0.169617	ukb-b-17670	eqtl-a-ENSG00000055118	ENSG00000055118	7	50427982	rs6592965	A	G	0.449532	0.159809	0.0118887	3.43005e-41	31684
rs6592965	-0.1065	-2.37758	0.169617	ukb-b-17670	eqtl-a-ENSG00000100225	ENSG00000100225	7	50427982	rs6592965	A	G	0.449532	0.155073	0.0118932	7.36038e-39	31684
rs6592965	-0.1065	-2.37758	0.169617	ukb-b-17670	eqtl-a-ENSG00000153814	ENSG00000153814	7	50427982	rs6592965	A	G	0.449532	0.154918	0.0118933	8.77405e-39	31684
rs6592965	-0.1065	-2.37758	0.169617	ukb-b-17670	ebi-a-GCST90018746	Mean corpuscular volume	7	50427982	rs6592965	A	G	0.313958	0.0508264	0.00390937	1.20005e-38	129832
rs6592965	-0.1065	-2.37758	0.169617	ukb-b-17670	eqtl-a-ENSG00000138867	ENSG00000138867	7	50427982	rs6592965	A	G	0.449532	0.153277	0.0118948	5.41128e-38	25690
rs6592965	-0.1065	-2.37758	0.169617	ukb-b-17670	eqtl-a-ENSG00000100116	ENSG00000100116	7	50427982	rs6592965	A	G	0.449532	-0.152301	0.0118957	1.57326e-37	31684
rs6592965	-0.1065	-2.37758	0.169617	ukb-b-17670	eqtl-a-ENSG00000106263	ENSG00000106263	7	50427982	rs6592965	A	G	0.449532	0.150537	0.0118973	1.07969e-36	31684
rs6592965	-0.1065	-2.37758	0.169617	ukb-b-17670	ebi-a-GCST004628	Immature fraction of reticulocytes	7	50427982	rs6592965	A	G	0.4546	0.0451154	0.00357038	1.3369e-36	170548
rs6592965	-0.1065	-2.37758	0.169617	ukb-b-17670	eqtl-a-ENSG00000140986	ENSG00000140986	7	50427982	rs6592965	A	G	0.449532	0.147904	0.0118997	1.81426e-35	31684
rs6592965	-0.1065	-2.37758	0.169617	ukb-b-17670	eqtl-a-ENSG00000206177	ENSG00000206177	7	50427982	rs6592965	A	G	0.449532	0.147549	0.0119	2.64606e-35	30972
rs6592965	-0.1065	-2.37758	0.169617	ukb-b-17670	eqtl-a-ENSG00000158850	ENSG00000158850	7	50427982	rs6592965	A	G	0.449532	0.146833	0.0119006	5.64027e-35	25860
rs6592965	-0.1065	-2.37758	0.169617	ukb-b-17670	eqtl-a-ENSG00000179914	ENSG00000179914	7	50427982	rs6592965	A	G	0.449532	-0.146528	0.0119009	7.74819e-35	14263
rs6592965	-0.1065	-2.37758	0.169617	ukb-b-17670	ebi-a-GCST90018744	Mean corpuscular hemoglobin	7	50427982	rs6592965	A	G	0.314033	0.048321	0.00394862	1.99986e-34	128028
rs6592965	-0.1065	-2.37758	0.169617	ukb-b-17670	eqtl-a-ENSG00000149212	ENSG00000149212	7	50427982	rs6592965	A	G	0.449532	0.144265	0.0119028	8.25658e-34	31684
rs6592965	-0.1065	-2.37758	0.169617	ukb-b-17670	eqtl-a-ENSG00000196517	ENSG00000196517	7	50427982	rs6592965	A	G	0.449532	0.143137	0.0119038	2.64484e-33	31684
rs6592965	-0.1065	-2.37758	0.169617	ukb-b-17670	eqtl-a-ENSG00000112146	ENSG00000112146	7	50427982	rs6592965	A	G	0.449532	0.142986	0.0119039	3.08816e-33	31684
rs6592965	-0.1065	-2.37758	0.169617	ukb-b-17670	eqtl-a-ENSG00000007968	ENSG00000007968	7	50427982	rs6592965	A	G	0.449532	0.142312	0.0119045	6.15744e-33	31684
rs6592965	-0.1065	-2.37758	0.169617	ukb-b-17670	ebi-a-GCST90002335	Mean corpuscular volume	7	50427982	rs6592965	A	G	0.312827	0.053185	0.004462	1.02991e-32	121047
rs6592965	-0.1065	-2.37758	0.169617	ukb-b-17670	eqtl-a-ENSG00000171552	ENSG00000171552	7	50427982	rs6592965	A	G	0.449532	0.141728	0.011905	1.11738e-32	31684
rs6592965	-0.1065	-2.37758	0.169617	ukb-b-17670	eqtl-a-ENSG00000165283	ENSG00000165283	7	50427982	rs6592965	A	G	0.449532	0.139106	0.0119072	1.56783e-31	31684
rs6592965	-0.1065	-2.37758	0.169617	ukb-b-17670	eqtl-a-ENSG00000196188	ENSG00000196188	7	50427982	rs6592965	A	G	0.449532	-0.138902	0.0119073	1.91955e-31	9188
rs6592965	-0.1065	-2.37758	0.169617	ukb-b-17670	eqtl-a-ENSG00000105393	ENSG00000105393	7	50427982	rs6592965	A	G	0.449532	0.138176	0.0119079	3.95094e-31	25690
rs6592965	-0.1065	-2.37758	0.169617	ukb-b-17670	eqtl-a-ENSG00000149260	ENSG00000149260	7	50427982	rs6592965	A	G	0.449532	0.137264	0.0119087	9.71181e-31	31684
rs628751	1.73439	2.30026	0.166851	ukb-b-17670	ebi-a-GCST90002386	High light scatter reticulocyte percentage of red cells	6	139838419	rs628751	A	C	0.521122	-0.114403	0.00213598	0	408112
rs628751	1.73439	2.30026	0.166851	ukb-b-17670	ukb-d-30040_irnt	Mean corpuscular volume	6	139838419	rs628751	A	C	0.521639	-0.0950588	0.00236864	0	350473
rs628751	1.73439	2.30026	0.166851	ukb-b-17670	ukb-d-30260_irnt	Mean reticulocyte volume	6	139838419	rs628751	A	C	0.521706	-0.102242	0.00239255	0	344728
rs628751	1.73439	2.30026	0.166851	ukb-b-17670	ukb-d-30280_irnt	Immature reticulocyte fraction	6	139838419	rs628751	A	C	0.521706	-0.109325	0.00240078	0	344728
rs628751	1.73439	2.30026	0.166851	ukb-b-17670	ukb-d-30290_irnt	High light scatter reticulocyte percentage	6	139838419	rs628751	A	C	0.521705	-0.0976761	0.00240488	0	344729
rs628751	1.73439	2.30026	0.166851	ukb-b-17670	ebi-a-GCST90002322	Mean corpuscular hemoglobin	6	139838419	rs628751	A	C	0.52113	-0.086457	0.001912	0	486823
rs628751	1.73439	2.30026	0.166851	ukb-b-17670	ebi-a-GCST90002334	Mean corpuscular volume	6	139838419	rs628751	A	C	0.52091	-0.101167	0.001801	0	544127
rs628751	1.73439	2.30026	0.166851	ukb-b-17670	ebi-a-GCST90002390	Mean corpuscular hemoglobin	6	139838419	rs628751	A	C	0.520995	-0.0868634	0.00206334	0	408112
rs628751	1.73439	2.30026	0.166851	ukb-b-17670	ebi-a-GCST90002396	Mean reticulocyte volume	6	139838419	rs628751	A	C	0.520999	-0.115711	0.00212125	0	408112
rs628751	1.73439	2.30026	0.166851	ukb-b-17670	ebi-a-GCST90002397	Mean spheric corpuscular volume	6	139838419	rs628751	A	C	0.521227	-0.113837	0.00206117	0	408112
rs628751	1.73439	2.30026	0.166851	ukb-b-17670	ebi-a-GCST90002385	High light scatter reticulocyte count	6	139838419	rs628751	A	C	0.521115	-0.107127	0.00213367	0	408112
rs628751	1.73439	2.30026	0.166851	ukb-b-17670	ebi-a-GCST90002387	Immature fraction of reticulocytes	6	139838419	rs628751	A	C	0.521122	-0.125043	0.00219426	0	408112
rs628751	1.73439	2.30026	0.166851	ukb-b-17670	ebi-a-GCST90002392	Mean corpuscular volume	6	139838419	rs628751	A	C	0.521007	-0.104176	0.00203821	0	408112
rs628751	1.73439	2.30026	0.166851	ukb-b-17670	ebi-a-GCST90018966	Mean corpuscular volume	6	139838419	rs628751	A	C	0.4416	-0.0859	0.0021	0	350473
rs628751	1.73439	2.30026	0.166851	ukb-b-17670	ebi-a-GCST90025971	Immature fraction of reticulocytes	6	139838419	rs628751	A	C	0.520984	-0.116464	0.00201202	0	438154
rs628751	1.73439	2.30026	0.166851	ukb-b-17670	ebi-a-GCST90025976	Mean sphered cell volume	6	139838419	rs628751	A	C	0.520991	-0.0913763	0.00186643	0	437736
rs628751	1.73439	2.30026	0.166851	ukb-b-17670	ebi-a-GCST90025962	Mean corpuscular hemoglobin concentration	6	139838419	rs628751	A	C	0.520926	-0.0776442	0.00180882	0	443081
rs628751	1.73439	2.30026	0.166851	ukb-b-17670	ebi-a-GCST90025963	Mean corpuscular volume	6	139838419	rs628751	A	C	0.520873	-0.0922348	0.00179182	0	444035
rs628751	1.73439	2.30026	0.166851	ukb-b-17670	ebi-a-GCST90025970	High light scatter reticulocyte count	6	139838419	rs628751	A	C	0.52102	-0.102792	0.00195348	0	437723
rs628751	1.73439	2.30026	0.166851	ukb-b-17670	ebi-a-GCST90025975	Mean reticulocyte volume	6	139838419	rs628751	A	C	0.520962	-0.101893	0.0019337	0	436944
rs628751	1.73439	2.30026	0.166851	ukb-b-17670	ebi-a-GCST90028993	High light scatter reticulocyte count	6	139838419	rs628751	A	C	0.521507	-0.0909368	0.00198234	0	520010
rs628751	1.73439	2.30026	0.166851	ukb-b-17670	ebi-a-GCST90028995	Mean corpuscular hemoglobin	6	139838419	rs628751	A	C	0.521396	-0.0743547	0.00181637	0	572863
rs628751	1.73439	2.30026	0.166851	ukb-b-17670	ebi-a-GCST90028997	Mean sphered cell volume	6	139838419	rs628751	A	C	0.521488	-0.0915501	0.0019399	0	535537
rs628751	1.73439	2.30026	0.166851	ukb-b-17670	ebi-a-GCST90002406	Reticulocyte fraction of red cells	6	139838419	rs628751	A	C	0.521116	-0.0826465	0.00215058	3.95252516672997e-323	408112
rs628751	1.73439	2.30026	0.166851	ukb-b-17670	ukb-d-30270_irnt	Mean sphered cell volume	6	139838419	rs628751	A	C	0.521705	-0.0911899	0.00239611	2.95120998032103e-316	344729
rs628751	1.73439	2.30026	0.166851	ukb-b-17670	ukb-d-30300_irnt	High light scatter reticulocyte count	6	139838419	rs628751	A	C	0.521705	-0.0897777	0.00238813	0	344729
rs628751	1.73439	2.30026	0.166851	ukb-b-17670	ebi-a-GCST004628	Immature fraction of reticulocytes	6	139838419	rs628751	A	C	0.5218	-0.131728	0.00355277	6.48634e-301	170548
rs628751	1.73439	2.30026	0.166851	ukb-b-17670	ebi-a-GCST90025972	Reticulocyte count	6	139838419	rs628751	A	C	0.521003	-0.0684825	0.00196895	1.99986e-283	437291
rs628751	1.73439	2.30026	0.166851	ukb-b-17670	ebi-a-GCST90018964	Mean corpuscular hemoglobin	6	139838419	rs628751	A	C	0.442383	-0.0742	0.0021	3.55631e-280	350472
rs628751	1.73439	2.30026	0.166851	ukb-b-17670	ebi-a-GCST004612	High light scatter reticulocyte percentage of red cells	6	139838419	rs628751	A	C	0.5218	-0.124619	0.0035873	2.04174e-264	170763
rs628751	1.73439	2.30026	0.166851	ukb-b-17670	ukb-d-30050_irnt	Mean corpuscular haemoglobin	6	139838419	rs628751	A	C	0.521641	-0.0815563	0.00236451	2.91072e-260	350472
rs628751	1.73439	2.30026	0.166851	ukb-b-17670	ebi-a-GCST90002405	Reticulocyte count	6	139838419	rs628751	A	C	0.521121	-0.0724104	0.00214539	1e-249	408112
rs628751	1.73439	2.30026	0.166851	ukb-b-17670	ebi-a-GCST004611	High light scatter reticulocyte count	6	139838419	rs628751	A	C	0.5218	-0.117727	0.00358741	3.39625e-236	170761
rs628751	1.73439	2.30026	0.166851	ukb-b-17670	ebi-a-GCST004602	Mean corpuscular volume	6	139838419	rs628751	A	C	0.5217	-0.104247	0.00352196	1.53109e-192	172433
rs628751	1.73439	2.30026	0.166851	ukb-b-17670	ukb-d-30240_irnt	Reticulocyte percentage	6	139838419	rs628751	A	C	0.521704	-0.0681641	0.00240782	4.21697e-176	344728
rs628751	1.73439	2.30026	0.166851	ukb-b-17670	ebi-a-GCST004630	Mean corpuscular hemoglobin	6	139838419	rs628751	A	C	0.5217	-0.089976	0.00353347	4.9545e-143	172332
rs628751	1.73439	2.30026	0.166851	ukb-b-17670	ebi-a-GCST004619	Reticulocyte fraction of red cells	6	139838419	rs628751	A	C	0.5218	-0.0914663	0.00359209	5.03501e-143	170690
rs628751	1.73439	2.30026	0.166851	ukb-b-17670	ukb-d-30250_irnt	Reticulocyte count	6	139838419	rs628751	A	C	0.521705	-0.0579843	0.00237778	3.11889e-131	344729
rs628751	1.73439	2.30026	0.166851	ukb-b-17670	ebi-a-GCST90002363	Red blood cell count	6	139838419	rs628751	A	C	0.520969	0.04183	0.001842	4.04576e-114	545203
rs628751	1.73439	2.30026	0.166851	ukb-b-17670	ebi-a-GCST004622	Reticulocyte count	6	139838419	rs628751	A	C	0.5218	-0.0797623	0.00359402	3.99945e-109	170641
rs628751	1.73439	2.30026	0.166851	ukb-b-17670	eqtl-a-ENSG00000100558	ENSG00000100558	6	139838419	rs628751	A	C	0.505619	0.254769	0.0117095	5.8479e-105	31684
rs628751	1.73439	2.30026	0.166851	ukb-b-17670	ebi-a-GCST90025964	Red blood cell count	6	139838419	rs628751	A	C	0.520916	0.0386933	0.00188667	1.39991e-96	445305
rs628751	1.73439	2.30026	0.166851	ukb-b-17670	ebi-a-GCST90029002	Red blood cell count	6	139838419	rs628751	A	C	0.521387	0.0380385	0.00190761	5.60015e-92	526540
rs628751	1.73439	2.30026	0.166851	ukb-b-17670	ebi-a-GCST90002403	Red blood cell count	6	139838419	rs628751	A	C	0.521085	0.0412599	0.00208803	6.59933e-87	408112
rs628751	1.73439	2.30026	0.166851	ukb-b-17670	ebi-a-GCST90013977	Red blood cell erythrocyte count (UKB data field 30010)	6	139838419	rs628751	A	C	NA	0.0342586	0.00181423	1.56675e-79	396625
rs628751	1.73439	2.30026	0.166851	ukb-b-17670	eqtl-a-ENSG00000162366	ENSG00000162366	6	139838419	rs628751	A	C	0.505619	-0.221419	0.0117575	4.12857e-79	31684
rs628751	1.73439	2.30026	0.166851	ukb-b-17670	eqtl-a-ENSG00000167768	ENSG00000167768	6	139838419	rs628751	A	C	0.505619	0.213962	0.0117672	7.0372e-74	26609
rs628751	1.73439	2.30026	0.166851	ukb-b-17670	eqtl-a-ENSG00000187017	ENSG00000187017	6	139838419	rs628751	A	C	0.505619	-0.209956	0.0117723	3.80803e-71	31470
rs628751	1.73439	2.30026	0.166851	ukb-b-17670	ebi-a-GCST90018971	Red blood cell count	6	139838419	rs628751	A	C	0.431464	0.0309	0.0018	6.6696e-67	350475
rs628751	1.73439	2.30026	0.166851	ukb-b-17670	ukb-d-30010_irnt	Red blood cell (erythrocyte) count	6	139838419	rs628751	A	C	0.521639	0.034677	0.0020423	1.23908e-64	350475
rs628751	1.73439	2.30026	0.166851	ukb-b-17670	eqtl-a-ENSG00000169877	ENSG00000169877	6	139838419	rs628751	A	C	0.505619	-0.190156	0.0117962	1.84629e-58	31684
rs628751	1.73439	2.30026	0.166851	ukb-b-17670	eqtl-a-ENSG00000073792	ENSG00000073792	6	139838419	rs628751	A	C	0.505619	0.186569	0.0118002	2.6212e-56	14263
rs628751	1.73439	2.30026	0.166851	ukb-b-17670	eqtl-a-ENSG00000088826	ENSG00000088826	6	139838419	rs628751	A	C	0.505619	0.180578	0.0118068	8.33297e-53	31470
rs628751	1.73439	2.30026	0.166851	ukb-b-17670	ebi-a-GCST90025957	Triglyceride levels	6	139838419	rs628751	A	C	0.521045	-0.0289526	0.00197495	2.09991e-48	437532
rs628751	1.73439	2.30026	0.166851	ukb-b-17670	eqtl-a-ENSG00000206177	ENSG00000206177	6	139838419	rs628751	A	C	0.505619	-0.171168	0.0118167	1.5028e-47	30972
rs628751	1.73439	2.30026	0.166851	ukb-b-17670	eqtl-a-ENSG00000167992	ENSG00000167992	6	139838419	rs628751	A	C	0.505619	-0.164494	0.0118235	5.32599e-44	31684
rs628751	1.73439	2.30026	0.166851	ukb-b-17670	eqtl-a-ENSG00000137193	ENSG00000137193	6	139838419	rs628751	A	C	0.505619	-0.159695	0.0118281	1.53851e-41	31470
rs628751	1.73439	2.30026	0.166851	ukb-b-17670	eqtl-a-ENSG00000165996	ENSG00000165996	6	139838419	rs628751	A	C	0.505619	0.158935	0.0118288	3.71022e-41	31684
rs628751	1.73439	2.30026	0.166851	ukb-b-17670	ebi-a-GCST90018746	Mean corpuscular volume	6	139838419	rs628751	A	C	0.22554	-0.0559716	0.00427339	3.40017e-39	129832
rs628751	1.73439	2.30026	0.166851	ukb-b-17670	ieu-b-111	triglycerides	6	139838419	rs628751	A	C	0.521433	-0.0257147	0.00198889	3.10027e-38	NA
rs628751	1.73439	2.30026	0.166851	ukb-b-17670	eqtl-a-ENSG00000125818	ENSG00000125818	6	139838419	rs628751	A	C	0.505619	0.149458	0.0118376	1.52195e-36	31684
rs628751	1.73439	2.30026	0.166851	ukb-b-17670	ebi-a-GCST90014014	Triglyceride levels (UKB data field 30870)	6	139838419	rs628751	A	C	NA	-0.0259059	0.00205284	1.6474e-36	389562
rs628751	1.73439	2.30026	0.166851	ukb-b-17670	eqtl-a-ENSG00000076864	ENSG00000076864	6	139838419	rs628751	A	C	0.505619	0.148825	0.0118382	3.02552e-36	31684
rs628751	1.73439	2.30026	0.166851	ukb-b-17670	ebi-a-GCST004601	Red blood cell count	6	139838419	rs628751	A	C	0.5217	0.0443542	0.00355305	9.1939e-36	172952
rs628751	1.73439	2.30026	0.166851	ukb-b-17670	eqtl-a-ENSG00000146535	ENSG00000146535	6	139838419	rs628751	A	C	0.505619	0.145379	0.0118412	1.19481e-34	31644
rs628751	1.73439	2.30026	0.166851	ukb-b-17670	bbj-a-40	Mean corpuscular volume	6	139838419	rs628751	A	C	0.2244	-0.06162	0.005063	4.45451e-34	NA
rs628751	1.73439	2.30026	0.166851	ukb-b-17670	ebi-a-GCST90018975	Triglycerides	6	139838419	rs628751	A	C	0.449222	-0.0252	0.0021	1.6151e-33	343992
rs628751	1.73439	2.30026	0.166851	ukb-b-17670	ebi-a-GCST90002335	Mean corpuscular volume	6	139838419	rs628751	A	C	0.228859	-0.058878	0.004899	3.10027e-33	121047
rs628751	1.73439	2.30026	0.166851	ukb-b-17670	eqtl-a-ENSG00000090674	ENSG00000090674	6	139838419	rs628751	A	C	0.505619	0.141722	0.0118443	5.39386e-33	31684
rs628751	1.73439	2.30026	0.166851	ukb-b-17670	ebi-a-GCST90025956	HDL cholesterol levels	6	139838419	rs628751	A	C	0.520773	0.0213513	0.00197793	4.90004e-31	400754
rs10081695	-34.0247	-1.69014	1	ieu-b-7	eqtl-a-ENSG00000147853	ENSG00000147853	9	4758209	rs10081695	A	C	0.0530672	-0.868461	0.0255244	9.50605e-254	21991
rs10081695	-34.0247	-1.69014	1	ieu-b-7	ebi-a-GCST90002357	Platelet count	9	4758209	rs10081695	A	C	0.04414	0.066505	0.00449	1.36994e-49	542827
rs10081695	-34.0247	-1.69014	1	ieu-b-7	ebi-a-GCST90028999	Platelet count	9	4758209	rs10081695	A	C	0.044405	0.0595566	0.00454951	8.9002e-43	600968
rs10081695	-34.0247	-1.69014	1	ieu-b-7	ebi-a-GCST90002400	Plateletcrit	9	4758209	rs10081695	A	C	0.044411	0.0680689	0.00515192	7.39946e-40	408112
rs10081695	-34.0247	-1.69014	1	ieu-b-7	ebi-a-GCST90002402	Platelet count	9	4758209	rs10081695	A	C	0.044406	0.067003	0.00512279	4.30031e-39	408112
rs10081695	-34.0247	-1.69014	1	ieu-b-7	ebi-a-GCST90013980	Platelet count (UKB data field 30080)	9	4758209	rs10081695	A	C	NA	0.0622128	0.00480465	2.39718e-38	396621
rs10081695	-34.0247	-1.69014	1	ieu-b-7	ukb-d-30090_irnt	Platelet crit	9	4758209	rs10081695	A	C	0.0445739	0.0619205	0.00553141	4.39643e-29	350471
rs10081695	-34.0247	-1.69014	1	ieu-b-7	ebi-a-GCST90018969	Platelet count	9	4758209	rs10081695	A	C	0.0445735	0.0587	0.0056	1.78813e-25	350474
rs10081695	-34.0247	-1.69014	1	ieu-b-7	ukb-d-30080_irnt	Platelet count	9	4758209	rs10081695	A	C	0.0445735	0.0586906	0.0056265	1.80343e-25	350474
rs10081695	-34.0247	-1.69014	1	ieu-b-7	ebi-a-GCST004607	Plateletcrit	9	4758209	rs10081695	A	C	0.0441	0.066697	0.00917685	3.64922e-13	164339
rs10081695	-34.0247	-1.69014	1	ieu-b-7	ebi-a-GCST004603	Platelet count	9	4758209	rs10081695	A	C	0.0441	0.0631644	0.00915189	5.13452e-12	166066
rs10081695	-34.0247	-1.69014	1	ieu-b-7	ebi-a-GCST90002397	Mean spheric corpuscular volume	9	4758209	rs10081695	A	C	0.044392	-0.0236972	0.00506893	2.90001e-06	408112
rs4777	24.3416	-2.02655	1	ieu-b-7	eqtl-a-ENSG00000114956	ENSG00000114956	2	74185876	rs4777	T	A	0.614509	0.291603	0.0119796	7.11214e-131	26605
rs4777	24.3416	-2.02655	1	ieu-b-7	ebi-a-GCST90026372	Mitochondrial DNA copy number	2	74185876	rs4777	T	A	NA	-0.0141	0.0022	6.1235e-11	383476
rs4777	24.3416	-2.02655	1	ieu-b-7	ebi-a-GCST90026371	Mitochondrial DNA copy number	2	74185876	rs4777	T	A	NA	-0.0137	0.0021	1.25199e-10	395718
rs4777	24.3416	-2.02655	1	ieu-b-7	ieu-b-32	lymphocyte cell count	2	74185876	rs4777	T	A	0.601783	0.008965	0.001936	3.70997e-06	523841
rs4777	24.3416	-2.02655	1	ieu-b-7	ebi-a-GCST90002316	Lymphocyte count	2	74185876	rs4777	T	A	0.601783	0.008965	0.001936	3.70997e-06	524923
rs4777	24.3416	-2.02655	1	ieu-b-7	bbj-a-70	Height	2	74185876	rs4777	T	A	0.42957	0.0132526	0.00310042	4.90004e-06	NA
rs2306314	66.1891	-0.134409	0.941042	ieu-b-7	eqtl-a-ENSG00000107959	ENSG00000107959	10	3177663	rs2306314	A	C	0.275224	0.770527	0.0116413	3.27340999999998e-310	31568
rs2306314	66.1891	-0.134409	0.941042	ieu-b-7	eqtl-a-ENSG00000067057	ENSG00000067057	10	3177663	rs2306314	A	C	0.275224	0.310649	0.013067	6.26614e-125	31568
rs2306314	66.1891	-0.134409	0.941042	ieu-b-7	ukb-a-224	Smoking status: Previous	10	3177663	rs2306314	A	C	0.692578	-0.00618404	0.00125779	8.81029e-07	336024
rs2306314	66.1891	-0.134409	0.941042	ieu-b-7	ukb-a-17	Past tobacco smoking	10	3177663	rs2306314	A	C	0.692578	0.0156376	0.00342665	5.03234e-06	310749
rs2306314	66.1891	-0.134409	0.941042	ieu-b-7	ukb-d-20116_0	Smoking status: Never	10	3177663	rs2306314	A	C	0.308181	-0.00559322	0.00125582	8.43723e-06	359706
rs80025717	32.2759	3.25046	0.677519	ebi-a-GCST005647	ubm-a-2988	a2009s lh G precuneus thickness	3	128443788	rs80025717	T	C	0.0075861	0.0011	0.0832	0	7916
rs80025717	32.2759	3.25046	0.677519	ebi-a-GCST005647	eqtl-a-ENSG00000177646	ENSG00000177646	3	128443788	rs80025717	T	C	0.0505676	0.846043	0.0262128	1.52757e-228	11858
rs2942168	2.37311	-2.0241	0.675012	ebi-a-GCST005647	eqtl-a-ENSG00000204650	ENSG00000204650	17	43714850	rs2942168	A	G	0.190519	1.11788	0.011881	3.27340999999998e-310	21414
rs2942168	2.37311	-2.0241	0.675012	ebi-a-GCST005647	eqtl-a-ENSG00000214401	ENSG00000214401	17	43714850	rs2942168	A	G	0.190519	0.868156	0.0132776	3.27340999999998e-310	4805
rs2942168	2.37311	-2.0241	0.675012	ebi-a-GCST005647	eqtl-a-ENSG00000214425	ENSG00000214425	17	43714850	rs2942168	A	G	0.190519	-0.885619	0.0131956	3.27340999999998e-310	4805
rs2942168	2.37311	-2.0241	0.675012	ebi-a-GCST005647	eqtl-a-ENSG00000238083	ENSG00000238083	17	43714850	rs2942168	A	G	0.190519	0.705817	0.0139426	3.27340999999998e-310	5724
rs2942168	2.37311	-2.0241	0.675012	ebi-a-GCST005647	eqtl-a-ENSG00000263503	ENSG00000263503	17	43714850	rs2942168	A	G	0.190519	0.832901	0.0134366	3.27340999999998e-310	4805
rs2942168	2.37311	-2.0241	0.675012	ebi-a-GCST005647	eqtl-a-ENSG00000264070	ENSG00000264070	17	43714850	rs2942168	A	G	0.190519	0.71113	0.0139235	3.27340999999998e-310	4805
rs2942168	2.37311	-2.0241	0.675012	ebi-a-GCST005647	eqtl-a-ENSG00000262539	ENSG00000262539	17	43714850	rs2942168	A	G	0.190519	0.539298	0.0144598	1.87499e-304	15672
rs2942168	2.37311	-2.0241	0.675012	ebi-a-GCST005647	eqtl-a-ENSG00000261575	ENSG00000261575	17	43714850	rs2942168	A	G	0.190519	0.484453	0.0145967	1.55239e-241	3134
rs2942168	2.37311	-2.0241	0.675012	ebi-a-GCST005647	eqtl-a-ENSG00000159314	ENSG00000159314	17	43714850	rs2942168	A	G	0.190519	-0.367131	0.0148372	3.59749e-135	22646
rs2942168	2.37311	-2.0241	0.675012	ebi-a-GCST005647	ebi-a-GCST90002397	Mean spheric corpuscular volume	17	43714850	rs2942168	A	G	0.224732	-0.0598984	0.00248825	4.89779e-128	408112
rs2942168	2.37311	-2.0241	0.675012	ebi-a-GCST005647	ebi-a-GCST90002363	Red blood cell count	17	43714850	rs2942168	A	G	0.225776	0.051951	0.002212	6.57658e-122	545203
rs2942168	2.37311	-2.0241	0.675012	ebi-a-GCST005647	eqtl-a-ENSG00000262500	ENSG00000262500	17	43714850	rs2942168	A	G	0.190519	0.340161	0.0148826	1.26765e-115	14847
rs2942168	2.37311	-2.0241	0.675012	ebi-a-GCST005647	ebi-a-GCST90029005	Balding type 1	17	43714850	rs2942168	A	G	0.224809	0.0345735	0.00164225	2.30144e-108	247331
rs2942168	2.37311	-2.0241	0.675012	ebi-a-GCST005647	ebi-a-GCST90029002	Red blood cell count	17	43714850	rs2942168	A	G	0.225092	0.0476629	0.00231039	1.1995e-105	526540
rs2942168	2.37311	-2.0241	0.675012	ebi-a-GCST005647	ebi-a-GCST90013977	Red blood cell erythrocyte count (UKB data field 30010)	17	43714850	rs2942168	A	G	NA	0.0461726	0.00213612	1.2942e-103	396625
rs2942168	2.37311	-2.0241	0.675012	ebi-a-GCST005647	ebi-a-GCST90002396	Mean reticulocyte volume	17	43714850	rs2942168	A	G	0.224628	-0.0550333	0.00255295	4.60257e-103	408112
rs2942168	2.37311	-2.0241	0.675012	ebi-a-GCST005647	ebi-a-GCST90002403	Red blood cell count	17	43714850	rs2942168	A	G	0.22467	0.0534248	0.00251203	2.29985e-100	408112
rs2942168	2.37311	-2.0241	0.675012	ebi-a-GCST005647	ebi-a-GCST90028997	Mean sphered cell volume	17	43714850	rs2942168	A	G	0.22511	-0.0456655	0.00234484	1.59993e-94	535537
rs2942168	2.37311	-2.0241	0.675012	ebi-a-GCST005647	ebi-a-GCST90002369	Red cell distribution width	17	43714850	rs2942168	A	G	0.226896	0.045769	0.002244	1.9002e-92	531774
rs2942168	2.37311	-2.0241	0.675012	ebi-a-GCST005647	ebi-a-GCST90002304	Hematocrit	17	43714850	rs2942168	A	G	0.225737	0.044951	0.002207	3.71963e-92	562259
rs2942168	2.37311	-2.0241	0.675012	ebi-a-GCST005647	ebi-a-GCST90002310	Hemoglobin concentration	17	43714850	rs2942168	A	G	0.225492	0.044514	0.002208	2.29985e-90	563946
rs2942168	2.37311	-2.0241	0.675012	ebi-a-GCST005647	ebi-a-GCST90029006	Balding type 4	17	43714850	rs2942168	A	G	0.224809	-0.026436	0.00137736	1.20005e-88	245797
rs2942168	2.37311	-2.0241	0.675012	ebi-a-GCST005647	ebi-a-GCST90018971	Red blood cell count	17	43714850	rs2942168	A	G	0.157027	0.0477	0.0024	1.33814e-85	350475
rs2942168	2.37311	-2.0241	0.675012	ebi-a-GCST005647	ukb-d-30010_irnt	Red blood cell (erythrocyte) count	17	43714850	rs2942168	A	G	0.225478	0.0476264	0.00243702	5.26381e-85	350475
rs2942168	2.37311	-2.0241	0.675012	ebi-a-GCST005647	eqtl-a-ENSG00000131484	ENSG00000131484	17	43714850	rs2942168	A	G	0.190519	-0.29033	0.0149572	6.25461e-84	3134
rs2942168	2.37311	-2.0241	0.675012	ebi-a-GCST005647	ebi-a-GCST90002384	Hemoglobin	17	43714850	rs2942168	A	G	0.224674	0.0473088	0.00255225	1.10002e-76	408112
rs2942168	2.37311	-2.0241	0.675012	ebi-a-GCST005647	ebi-a-GCST90002404	Red cell distribution width	17	43714850	rs2942168	A	G	0.224525	0.0462291	0.00254709	1.29987e-73	408112
rs2942168	2.37311	-2.0241	0.675012	ebi-a-GCST005647	ebi-a-GCST90029001	Red cell distribution width	17	43714850	rs2942168	A	G	0.225049	0.0396145	0.00235135	1.39991e-73	514929
rs2942168	2.37311	-2.0241	0.675012	ebi-a-GCST005647	ukb-d-30270_irnt	Mean sphered cell volume	17	43714850	rs2942168	A	G	0.225487	-0.0511992	0.00286419	1.96653e-71	344729
rs2942168	2.37311	-2.0241	0.675012	ebi-a-GCST005647	ebi-a-GCST90002383	Hematocrit	17	43714850	rs2942168	A	G	0.224661	0.0453588	0.00255403	1.50003e-70	408112
rs2942168	2.37311	-2.0241	0.675012	ebi-a-GCST005647	ukb-d-2395_1	Hair/balding pattern: Pattern 1	17	43714850	rs2942168	A	G	0.225088	0.0337324	0.00192914	2.12129e-68	165649
rs2942168	2.37311	-2.0241	0.675012	ebi-a-GCST005647	ukb-d-30260_irnt	Mean reticulocyte volume	17	43714850	rs2942168	A	G	0.225487	-0.0489639	0.00286161	1.31704e-65	344728
rs2942168	2.37311	-2.0241	0.675012	ebi-a-GCST005647	ebi-a-GCST90013978	Haemoglobin concentration (UKB data field 30020)	17	43714850	rs2942168	A	G	NA	0.0348107	0.00203498	1.33506e-65	396624
rs2942168	2.37311	-2.0241	0.675012	ebi-a-GCST005647	ebi-a-GCST90018957	Hemoglobin	17	43714850	rs2942168	A	G	0.157354	0.037	0.0023	4.53106e-60	350474
rs2942168	2.37311	-2.0241	0.675012	ebi-a-GCST005647	ukb-d-30020_irnt	Haemoglobin concentration	17	43714850	rs2942168	A	G	0.225478	0.0369263	0.00226255	7.40798e-60	350474
rs2942168	2.37311	-2.0241	0.675012	ebi-a-GCST005647	ukb-a-303	Hair/balding pattern: Pattern 4	17	43714850	rs2942168	A	G	0.773672	0.0258286	0.00165802	1.13084e-54	154988
rs2942168	2.37311	-2.0241	0.675012	ebi-a-GCST005647	ebi-a-GCST90018960	Hematocrit	17	43714850	rs2942168	A	G	0.157178	0.0358	0.0023	1.38007e-53	350475
rs2942168	2.37311	-2.0241	0.675012	ebi-a-GCST005647	ebi-a-GCST90029027	Lung function (FVC)	17	43714850	rs2942168	A	G	0.224551	-0.0383796	0.00253364	1.59993e-53	422876
rs2942168	2.37311	-2.0241	0.675012	ebi-a-GCST005647	ukb-d-30030_irnt	Haematocrit percentage	17	43714850	rs2942168	A	G	0.225478	0.0357678	0.00232573	2.35126e-53	350475
rs2942168	2.37311	-2.0241	0.675012	ebi-a-GCST005647	eqtl-a-ENSG00000264057	ENSG00000264057	17	43714850	rs2942168	A	G	0.190519	0.228857	0.0150326	2.4581e-52	3134
rs2942168	2.37311	-2.0241	0.675012	ebi-a-GCST005647	ukb-d-30070_irnt	Red blood cell (erythrocyte) distribution width	17	43714850	rs2942168	A	G	0.225476	0.0431784	0.00283768	2.87343e-52	350473
rs11171739	-0.956902	-2.79137	0.601839	ebi-a-GCST005647	eqtl-a-ENSG00000099365	ENSG00000099365	12	56470625	rs11171739	T	C	0.600093	-0.507507	0.0113737	3.27340999999998e-310	25309
rs11171739	-0.956902	-2.79137	0.601839	ebi-a-GCST005647	eqtl-a-ENSG00000139531	ENSG00000139531	12	56470625	rs11171739	T	C	0.600093	0.466919	0.0114962	3.27340999999998e-310	30971
rs11171739	-0.956902	-2.79137	0.601839	ebi-a-GCST005647	eqtl-a-ENSG00000196656	ENSG00000196656	12	56470625	rs11171739	T	C	0.600093	-0.74129	0.0104249	3.27340999999998e-310	5502
rs11171739	-0.956902	-2.79137	0.601839	ebi-a-GCST005647	eqtl-a-ENSG00000197728	ENSG00000197728	12	56470625	rs11171739	T	C	0.600093	-0.457249	0.0115237	3.27340999999998e-310	25856
rs11171739	-0.956902	-2.79137	0.601839	ebi-a-GCST005647	eqtl-a-ENSG00000225071	ENSG00000225071	12	56470625	rs11171739	T	C	0.600093	-0.466182	0.0114983	3.27340999999998e-310	4360
rs11171739	-0.956902	-2.79137	0.601839	ebi-a-GCST005647	eqtl-a-ENSG00000234513	ENSG00000234513	12	56470625	rs11171739	T	C	0.600093	-0.471549	0.0114828	3.27340999999998e-310	4339
rs11171739	-0.956902	-2.79137	0.601839	ebi-a-GCST005647	eqtl-a-ENSG00000242970	ENSG00000242970	12	56470625	rs11171739	T	C	0.600093	-0.438954	0.011574	3.27340999999998e-310	3831
rs11171739	-0.956902	-2.79137	0.601839	ebi-a-GCST005647	eqtl-a-ENSG00000243403	ENSG00000243403	12	56470625	rs11171739	T	C	0.600093	-0.473898	0.011476	3.27340999999998e-310	4169
rs11171739	-0.956902	-2.79137	0.601839	ebi-a-GCST005647	eqtl-a-ENSG00000265688	ENSG00000265688	12	56470625	rs11171739	T	C	0.600093	-0.636345	0.0109051	3.27340999999998e-310	14302
rs11171739	-0.956902	-2.79137	0.601839	ebi-a-GCST005647	eqtl-a-ENSG00000264278	ENSG00000264278	12	56470625	rs11171739	T	C	0.600093	-0.308165	0.0118693	1.29718e-148	16548
rs11171739	-0.956902	-2.79137	0.601839	ebi-a-GCST005647	eqtl-a-ENSG00000130589	ENSG00000130589	12	56470625	rs11171739	T	C	0.600093	0.255057	0.0119582	6.10942e-101	24977
rs11171739	-0.956902	-2.79137	0.601839	ebi-a-GCST005647	eqtl-a-ENSG00000065361	ENSG00000065361	12	56470625	rs11171739	T	C	0.600093	0.246761	0.0119706	2.04692e-94	30971
rs11171739	-0.956902	-2.79137	0.601839	ebi-a-GCST005647	eqtl-a-ENSG00000133884	ENSG00000133884	12	56470625	rs11171739	T	C	0.600093	0.231033	0.0119928	1.06905e-82	30971
rs11171739	-0.956902	-2.79137	0.601839	ebi-a-GCST005647	ebi-a-GCST90014023	Type 1 diabetes	12	56470625	rs11171739	T	C	0.566	-0.221374	0.014087	1.18987e-55	520580
rs11171739	-0.956902	-2.79137	0.601839	ebi-a-GCST005647	ebi-a-GCST90018739	Height	12	56470625	rs11171739	T	C	0.80024	0.0342824	0.00249645	6.4998e-43	165056
rs11171739	-0.956902	-2.79137	0.601839	ebi-a-GCST005647	bbj-a-70	Height	12	56470625	rs11171739	T	C	0.79967	0.0527067	0.00385737	7.39946e-43	NA
rs11171739	-0.956902	-2.79137	0.601839	ebi-a-GCST005647	ebi-a-GCST90002382	Eosinophil percentage of white cells	12	56470625	rs11171739	T	C	0.569354	-0.0250695	0.00214985	1.99986e-31	408112
rs11171739	-0.956902	-2.79137	0.601839	ebi-a-GCST005647	ebi-a-GCST90025987	Eosinophil counts	12	56470625	rs11171739	T	C	0.568888	-0.0228671	0.00200645	2.09991e-31	440275
rs11171739	-0.956902	-2.79137	0.601839	ebi-a-GCST005647	ieu-b-33	eosinophil cell count	12	56470625	rs11171739	T	C	0.569794	-0.022986	0.002001	1.61994e-30	472830
rs11171739	-0.956902	-2.79137	0.601839	ebi-a-GCST005647	ebi-a-GCST90002298	Eosinophil counts	12	56470625	rs11171739	T	C	0.569794	-0.022986	0.002001	1.61994e-30	474237
rs11171739	-0.956902	-2.79137	0.601839	ebi-a-GCST005647	ebi-a-GCST90002381	Eosinophil counts	12	56470625	rs11171739	T	C	0.569343	-0.0232728	0.00214089	1.59993e-27	408112
rs11171739	-0.956902	-2.79137	0.601839	ebi-a-GCST005647	ukb-d-30210_irnt	Eosinophill percentage	12	56470625	rs11171739	T	C	0.567002	-0.0257433	0.00239937	7.49549e-27	349861
rs11171739	-0.956902	-2.79137	0.601839	ebi-a-GCST005647	ebi-a-GCST90013985	Eosinophill count (UKB data field 30150)	12	56470625	rs11171739	T	C	NA	-0.0224954	0.00210775	1.36521e-26	395949
rs11171739	-0.956902	-2.79137	0.601839	ebi-a-GCST005647	ebi-a-GCST005536	Type 1 diabetes	12	56470625	rs11171739	T	C	NA	-0.198031	0.019003	1.98747e-25	18856
rs11171739	-0.956902	-2.79137	0.601839	ebi-a-GCST005647	ukb-b-18200	Blood clot, DVT, bronchitis, emphysema, asthma, rhinitis, eczema, allergy diagnosed by doctor: None of the above	12	56470625	rs11171739	T	C	0.568519	0.0100743	0.000972619	3.90032e-25	462013
rs11171739	-0.956902	-2.79137	0.601839	ebi-a-GCST005647	eqtl-a-ENSG00000163257	ENSG00000163257	12	56470625	rs11171739	T	C	0.600093	-0.123518	0.0121049	1.90283e-24	30971
rs11171739	-0.956902	-2.79137	0.601839	ebi-a-GCST005647	ebi-a-GCST90028992	White blood cell count (eosinophil)	12	56470625	rs11171739	T	C	0.568878	-0.0201379	0.00200361	3.10027e-24	513859
rs11171739	-0.956902	-2.79137	0.601839	ebi-a-GCST005647	ebi-a-GCST010681	Type 1 diabetes	12	56470625	rs11171739	T	C	0.5766	-0.2392	0.0237	5.21435e-24	24840
rs11171739	-0.956902	-2.79137	0.601839	ebi-a-GCST005647	ebi-a-GCST90000529	Type 1 diabetes	12	56470625	rs11171739	T	C	NA	-0.225619	0.0224004	7.33669e-24	17685
rs11171739	-0.956902	-2.79137	0.601839	ebi-a-GCST005647	eqtl-a-ENSG00000139613	ENSG00000139613	12	56470625	rs11171739	T	C	0.600093	-0.1177	0.012109	2.47799e-22	30971
rs11171739	-0.956902	-2.79137	0.601839	ebi-a-GCST005647	ebi-a-GCST90029017	Eczema	12	56470625	rs11171739	T	C	0.568462	-0.00817912	0.000869065	4.70002e-21	461199
rs11171739	-0.956902	-2.79137	0.601839	ebi-a-GCST005647	ukb-b-17241	Blood clot, DVT, bronchitis, emphysema, asthma, rhinitis, eczema, allergy diagnosed by doctor: Hayfever, allergic rhinitis or eczema	12	56470625	rs11171739	T	C	0.568519	-0.00806127	0.000877239	4.00037e-20	462013
rs11171739	-0.956902	-2.79137	0.601839	ebi-a-GCST005647	ebi-a-GCST90013970	Allergic rhinitis (SPA correction)	12	56470625	rs11171739	T	C	NA	-0.0475918	0.00527286	1.78402e-19	407746
rs11171739	-0.956902	-2.79137	0.601839	ebi-a-GCST005647	ebi-a-GCST90013920	Allergic rhinitis (Firth correction)	12	56470625	rs11171739	T	C	NA	-0.0475468	0.00526558	1.78443e-19	407746
rs11171739	-0.956902	-2.79137	0.601839	ebi-a-GCST005647	ieu-a-1239	Years of schooling	12	56470625	rs11171739	T	C	0.5731	-0.01553	0.00173	3.44985e-19	766345
rs11171739	-0.956902	-2.79137	0.601839	ebi-a-GCST005647	ukb-a-442	Blood clot DVT bronchitis emphysema asthma rhinitis eczema allergy diagnosed by doctor: None of the above	12	56470625	rs11171739	T	C	0.43359	-0.0101902	0.00114733	6.61912e-19	336782
rs11171739	-0.956902	-2.79137	0.601839	ebi-a-GCST005647	eqtl-a-ENSG00000196465	ENSG00000196465	12	56470625	rs11171739	T	C	0.600093	0.107502	0.0121157	7.10722e-19	14263
rs11171739	-0.956902	-2.79137	0.601839	ebi-a-GCST005647	ukb-b-19379	Impedance of arm (left)	12	56470625	rs11171739	T	C	0.568447	-0.0125402	0.00142313	1.20005e-18	454850
rs11171739	-0.956902	-2.79137	0.601839	ebi-a-GCST005647	ebi-a-GCST90038616	Asthma	12	56470625	rs11171739	T	C	0.565957	-0.00570132	0.000655604	5.40008e-18	484598
rs11171739	-0.956902	-2.79137	0.601839	ebi-a-GCST005647	ebi-a-GCST90018999	Medication use (adrenergics, inhalants)	12	56470625	rs11171739	T	C	0.684438	-0.0735	0.0085	5.44753e-18	176445
rs11171739	-0.956902	-2.79137	0.601839	ebi-a-GCST005647	ebi-a-GCST90029018	Asthma	12	56470625	rs11171739	T	C	0.568462	-0.00570425	0.00066604	8.4004e-18	445865
rs11171739	-0.956902	-2.79137	0.601839	ebi-a-GCST005647	ukb-b-7859	Impedance of arm (right)	12	56470625	rs11171739	T	C	0.568457	-0.0121653	0.00141797	9.49948e-18	454826
rs11171739	-0.956902	-2.79137	0.601839	ebi-a-GCST005647	ukb-b-18113	Non-cancer illness code, self-reported: asthma	12	56470625	rs11171739	T	C	0.568576	-0.00572251	0.000667783	1e-17	462933
rs11171739	-0.956902	-2.79137	0.601839	ebi-a-GCST005647	ukb-b-20296	Blood clot, DVT, bronchitis, emphysema, asthma, rhinitis, eczema, allergy diagnosed by doctor: Asthma	12	56470625	rs11171739	T	C	0.568519	-0.00568099	0.000667291	1.69981e-17	462013
rs11171739	-0.956902	-2.79137	0.601839	ebi-a-GCST005647	ukb-b-19921	Impedance of whole body	12	56470625	rs11171739	T	C	0.568451	-0.0128863	0.00152705	3.19963e-17	454840
rs11171739	-0.956902	-2.79137	0.601839	ebi-a-GCST005647	ebi-a-GCST90018949	Weight	12	56470625	rs11171739	T	C	0.640236	0.0147	0.0018	1.01508e-16	360116
rs11171739	-0.956902	-2.79137	0.601839	ebi-a-GCST005647	ukb-a-447	Blood clot DVT bronchitis emphysema asthma rhinitis eczema allergy diagnosed by doctor: Hayfever allergic rhinitis or eczema	12	56470625	rs11171739	T	C	0.43359	0.00852792	0.00103544	1.7869e-16	336782

## Sheet: Table S9 Bidirectional MR
Supplementary Table S9.​​ Significant Results from Bidirectional Mendelian Randomization Analysis
id.exposure	id.outcome	outcome	exposure	method	nsnp	b	se	pval	exposure_id	outcome_id	direction	OR	ci_lower	ci_upper	analysis_direction	exposure_short	outcome_short	pval_formatted	pair_id	y_label
ebi-a-GCST90002397	ebi-a-GCST005647	Amyotrophic lateral sclerosis || id:ebi-a-GCST005647	Mean spheric corpuscular volume || id:ebi-a-GCST90002397	MR Egger	2044	0.0412479	0.0184148	0.0252029	ebi-a-GCST90002397	ebi-a-GCST005647	Positive	1.04211	1.00517	1.08041	Forward	Mean spheric corpuscular volume	ALS	P = 2.5e-02	ALS <-> Mean spheric corpuscular volume	Mean spheric corpuscular volume on ALS (Forward)
ebi-a-GCST90002397	ebi-a-GCST005647	Amyotrophic lateral sclerosis || id:ebi-a-GCST005647	Mean spheric corpuscular volume || id:ebi-a-GCST90002397	Simple mode	2044	0.120969	0.048343	0.0124164	ebi-a-GCST90002397	ebi-a-GCST005647	Positive	1.12859	1.02656	1.24076	Forward	Mean spheric corpuscular volume	ALS	P = 1.2e-02	ALS <-> Mean spheric corpuscular volume	Mean spheric corpuscular volume on ALS (Forward)
ebi-a-GCST90002363	ebi-a-GCST005647	Amyotrophic lateral sclerosis || id:ebi-a-GCST005647	Red blood cell count || id:ebi-a-GCST90002363	MR Egger	2131	-0.0959902	0.0282726	0.000698446	ebi-a-GCST90002363	ebi-a-GCST005647	Negative	0.908473	0.8595	0.960236	Forward	Red blood cell count	ALS	P < 0.001	ALS <-> Red blood cell count	Red blood cell count on ALS (Forward)
ebi-a-GCST90002363	ebi-a-GCST005647	Amyotrophic lateral sclerosis || id:ebi-a-GCST005647	Red blood cell count || id:ebi-a-GCST90002363	Inverse variance weighted	2131	-0.0729475	0.0157734	3.75102e-06	ebi-a-GCST90002363	ebi-a-GCST005647	Negative	0.92965	0.901348	0.958839	Forward	Red blood cell count	ALS	P < 0.001	ALS <-> Red blood cell count	Red blood cell count on ALS (Forward)
ebi-a-GCST90002363	ebi-a-GCST005647	Amyotrophic lateral sclerosis || id:ebi-a-GCST005647	Red blood cell count || id:ebi-a-GCST90002363	Weighted mode	2131	-0.0673005	0.0322134	0.0368075	ebi-a-GCST90002363	ebi-a-GCST005647	Negative	0.934914	0.87771	0.995846	Forward	Red blood cell count	ALS	P = 3.7e-02	ALS <-> Red blood cell count	Red blood cell count on ALS (Forward)
ukb-b-17670	ebi-a-GCST90002385	High light scatter reticulocyte count || id:ebi-a-GCST90002385	Non-cancer illness code, self-reported: multiple sclerosis || id:ukb-b-17670	Weighted median	5	-4.1666	0.816192	3.30932e-07	ukb-b-17670	ebi-a-GCST90002385	Negative	0.0155049	0.00313121	0.0767762	Reverse	MS	High light scatter reticulocyte count	P < 0.001	High light scatter reticulocyte count <-> MS	MS on High light scatter reticulocyte count (Reverse)
ukb-b-17670	ebi-a-GCST90002385	High light scatter reticulocyte count || id:ebi-a-GCST90002385	Non-cancer illness code, self-reported: multiple sclerosis || id:ukb-b-17670	Weighted mode	5	-4.05119	0.799544	0.00714602	ukb-b-17670	ebi-a-GCST90002385	Negative	0.0174016	0.0036308	0.0834017	Reverse	MS	High light scatter reticulocyte count	P = 7.1e-03	High light scatter reticulocyte count <-> MS	MS on High light scatter reticulocyte count (Reverse)
ukb-b-17670	ukb-d-30290_irnt	High light scatter reticulocyte percentage || id:ukb-d-30290_irnt	Non-cancer illness code, self-reported: multiple sclerosis || id:ukb-b-17670	Weighted median	5	-5.07964	0.809125	3.43073e-10	ukb-b-17670	ukb-d-30290_irnt	Negative	0.00622213	0.00127409	0.0303865	Reverse	MS	High light scatter reticulocyte percentage	P < 0.001	High light scatter reticulocyte percentage <-> MS	MS on High light scatter reticulocyte percentage (Reverse)
ukb-b-17670	ukb-d-30290_irnt	High light scatter reticulocyte percentage || id:ukb-d-30290_irnt	Non-cancer illness code, self-reported: multiple sclerosis || id:ukb-b-17670	Weighted mode	5	-5.04741	0.802754	0.00326818	ukb-b-17670	ukb-d-30290_irnt	Negative	0.00642598	0.00133236	0.0309926	Reverse	MS	High light scatter reticulocyte percentage	P = 3.3e-03	High light scatter reticulocyte percentage <-> MS	MS on High light scatter reticulocyte percentage (Reverse)
ukb-b-17670	ebi-a-GCST90002386	High light scatter reticulocyte percentage of red cells || id:ebi-a-GCST90002386	Non-cancer illness code, self-reported: multiple sclerosis || id:ukb-b-17670	Weighted median	5	-3.5986	0.795761	6.11962e-06	ukb-b-17670	ebi-a-GCST90002386	Negative	0.027362	0.00575152	0.130171	Reverse	MS	High light scatter reticulocyte percentage of red cells	P < 0.001	High light scatter reticulocyte percentage of red cells <-> MS	MS on High light scatter reticulocyte percentage of red cells (Reverse)
ukb-b-17670	ebi-a-GCST90002386	High light scatter reticulocyte percentage of red cells || id:ebi-a-GCST90002386	Non-cancer illness code, self-reported: multiple sclerosis || id:ukb-b-17670	Weighted mode	5	-3.79113	0.749781	0.00719912	ukb-b-17670	ebi-a-GCST90002386	Negative	0.0225702	0.00519169	0.0981208	Reverse	MS	High light scatter reticulocyte percentage of red cells	P = 7.2e-03	High light scatter reticulocyte percentage of red cells <-> MS	MS on High light scatter reticulocyte percentage of red cells (Reverse)
ebi-a-GCST90025962	ukb-b-17670	Non-cancer illness code, self-reported: multiple sclerosis || id:ukb-b-17670	Mean corpuscular hemoglobin concentration || id:ebi-a-GCST90025962	MR Egger	239	-0.000981412	0.000455906	0.032355	ebi-a-GCST90025962	ukb-b-17670	Negative	0.999019	0.998127	0.999912	Forward	Mean corpuscular hemoglobin concentration	MS	P = 3.2e-02	Mean corpuscular hemoglobin concentration <-> MS	Mean corpuscular hemoglobin concentration on MS (Forward)
ebi-a-GCST90025962	ukb-b-17670	Non-cancer illness code, self-reported: multiple sclerosis || id:ukb-b-17670	Mean corpuscular hemoglobin concentration || id:ebi-a-GCST90025962	Inverse variance weighted	239	-0.000822793	0.000299002	0.00592685	ebi-a-GCST90025962	ukb-b-17670	Negative	0.999178	0.998592	0.999763	Forward	Mean corpuscular hemoglobin concentration	MS	P = 5.9e-03	Mean corpuscular hemoglobin concentration <-> MS	Mean corpuscular hemoglobin concentration on MS (Forward)
ukb-b-17670	ebi-a-GCST90025962	Mean corpuscular hemoglobin concentration || id:ebi-a-GCST90025962	Non-cancer illness code, self-reported: multiple sclerosis || id:ukb-b-17670	Weighted median	3	3.27098	1.14078	0.0041395	ukb-b-17670	ebi-a-GCST90025962	Positive	26.3371	2.81528	246.386	Reverse	MS	Mean corpuscular hemoglobin concentration	P = 4.1e-03	Mean corpuscular hemoglobin concentration <-> MS	MS on Mean corpuscular hemoglobin concentration (Reverse)
ukb-b-17670	ebi-a-GCST90025962	Mean corpuscular hemoglobin concentration || id:ebi-a-GCST90025962	Non-cancer illness code, self-reported: multiple sclerosis || id:ukb-b-17670	Simple mode	3	18.0911	3.39964	0.0335464	ukb-b-17670	ebi-a-GCST90025962	Positive	7.19205e+07	91837.1	5.63232e+10	Reverse	MS	Mean corpuscular hemoglobin concentration	P = 3.4e-02	Mean corpuscular hemoglobin concentration <-> MS	MS on Mean corpuscular hemoglobin concentration (Reverse)
ukb-d-30040_irnt	ukb-b-17670	Non-cancer illness code, self-reported: multiple sclerosis || id:ukb-b-17670	Mean corpuscular volume || id:ukb-d-30040_irnt	MR Egger	193	-0.00145872	0.000520015	0.00554957	ukb-d-30040_irnt	ukb-b-17670	Negative	0.998542	0.997525	0.999561	Forward	Mean corpuscular volume	MS	P = 5.5e-03	Mean corpuscular volume <-> MS	Mean corpuscular volume on MS (Forward)
ukb-d-30040_irnt	ukb-b-17670	Non-cancer illness code, self-reported: multiple sclerosis || id:ukb-b-17670	Mean corpuscular volume || id:ukb-d-30040_irnt	Weighted median	193	-0.000916331	0.000465993	0.0492518	ukb-d-30040_irnt	ukb-b-17670	Negative	0.999084	0.998172	0.999997	Forward	Mean corpuscular volume	MS	P = 4.9e-02	Mean corpuscular volume <-> MS	Mean corpuscular volume on MS (Forward)
ukb-d-30040_irnt	ukb-b-17670	Non-cancer illness code, self-reported: multiple sclerosis || id:ukb-b-17670	Mean corpuscular volume || id:ukb-d-30040_irnt	Inverse variance weighted	193	-0.000748751	0.000310877	0.0160179	ukb-d-30040_irnt	ukb-b-17670	Negative	0.999252	0.998643	0.999861	Forward	Mean corpuscular volume	MS	P = 1.6e-02	Mean corpuscular volume <-> MS	Mean corpuscular volume on MS (Forward)
ukb-d-30040_irnt	ukb-b-17670	Non-cancer illness code, self-reported: multiple sclerosis || id:ukb-b-17670	Mean corpuscular volume || id:ukb-d-30040_irnt	Weighted mode	193	-0.00101723	0.000431416	0.0193852	ukb-d-30040_irnt	ukb-b-17670	Negative	0.998983	0.998139	0.999828	Forward	Mean corpuscular volume	MS	P = 1.9e-02	Mean corpuscular volume <-> MS	Mean corpuscular volume on MS (Forward)
ukb-b-17670	ukb-d-30040_irnt	Mean corpuscular volume || id:ukb-d-30040_irnt	Non-cancer illness code, self-reported: multiple sclerosis || id:ukb-b-17670	Weighted median	5	5.01059	0.822044	1.09249e-09	ukb-b-17670	ukb-d-30040_irnt	Positive	149.993	29.9455	751.292	Reverse	MS	Mean corpuscular volume	P < 0.001	Mean corpuscular volume <-> MS	MS on Mean corpuscular volume (Reverse)
ukb-b-17670	ukb-d-30040_irnt	Mean corpuscular volume || id:ukb-d-30040_irnt	Non-cancer illness code, self-reported: multiple sclerosis || id:ukb-b-17670	Inverse variance weighted	5	6.359	1.93016	0.000985778	ukb-b-17670	ukb-d-30040_irnt	Positive	577.671	13.1431	25390	Reverse	MS	Mean corpuscular volume	P < 0.001	Mean corpuscular volume <-> MS	MS on Mean corpuscular volume (Reverse)
ukb-b-17670	ukb-d-30040_irnt	Mean corpuscular volume || id:ukb-d-30040_irnt	Non-cancer illness code, self-reported: multiple sclerosis || id:ukb-b-17670	Weighted mode	5	4.48467	0.829153	0.00565922	ukb-b-17670	ukb-d-30040_irnt	Positive	88.6478	17.4533	450.254	Reverse	MS	Mean corpuscular volume	P = 5.7e-03	Mean corpuscular volume <-> MS	MS on Mean corpuscular volume (Reverse)
ukb-d-30260_irnt	ukb-b-17670	Non-cancer illness code, self-reported: multiple sclerosis || id:ukb-b-17670	Mean reticulocyte volume || id:ukb-d-30260_irnt	MR Egger	176	-0.00146447	0.000700361	0.0379791	ukb-d-30260_irnt	ukb-b-17670	Negative	0.998537	0.997167	0.999908	Forward	Mean reticulocyte volume	MS	P = 3.8e-02	Mean reticulocyte volume <-> MS	Mean reticulocyte volume on MS (Forward)
ukb-b-17670	ukb-d-30260_irnt	Mean reticulocyte volume || id:ukb-d-30260_irnt	Non-cancer illness code, self-reported: multiple sclerosis || id:ukb-b-17670	Weighted median	5	5.32287	0.831839	1.56477e-10	ukb-b-17670	ukb-d-30260_irnt	Positive	204.972	40.1438	1046.58	Reverse	MS	Mean reticulocyte volume	P < 0.001	Mean reticulocyte volume <-> MS	MS on Mean reticulocyte volume (Reverse)
ukb-b-17670	ukb-d-30260_irnt	Mean reticulocyte volume || id:ukb-d-30260_irnt	Non-cancer illness code, self-reported: multiple sclerosis || id:ukb-b-17670	Inverse variance weighted	5	6.50105	1.47103	9.89882e-06	ukb-b-17670	ukb-d-30260_irnt	Positive	665.838	37.2563	11899.8	Reverse	MS	Mean reticulocyte volume	P < 0.001	Mean reticulocyte volume <-> MS	MS on Mean reticulocyte volume (Reverse)
ukb-b-17670	ukb-d-30260_irnt	Mean reticulocyte volume || id:ukb-d-30260_irnt	Non-cancer illness code, self-reported: multiple sclerosis || id:ukb-b-17670	Simple mode	5	7.03042	2.12081	0.0295169	ukb-b-17670	ukb-d-30260_irnt	Positive	1130.5	17.7012	72200.2	Reverse	MS	Mean reticulocyte volume	P = 3.0e-02	Mean reticulocyte volume <-> MS	MS on Mean reticulocyte volume (Reverse)
ukb-b-17670	ukb-d-30260_irnt	Mean reticulocyte volume || id:ukb-d-30260_irnt	Non-cancer illness code, self-reported: multiple sclerosis || id:ukb-b-17670	Weighted mode	5	5.07199	0.88291	0.00455086	ukb-b-17670	ukb-d-30260_irnt	Positive	159.492	28.2611	900.09	Reverse	MS	Mean reticulocyte volume	P = 4.6e-03	Mean reticulocyte volume <-> MS	MS on Mean reticulocyte volume (Reverse)
ebi-a-GCST90028997	ukb-b-17670	Non-cancer illness code, self-reported: multiple sclerosis || id:ukb-b-17670	Mean sphered cell volume || id:ebi-a-GCST90028997	Inverse variance weighted	281	-0.000888491	0.000327556	0.00667806	ebi-a-GCST90028997	ukb-b-17670	Negative	0.999112	0.998471	0.999754	Forward	Mean sphered cell volume	MS	P = 6.7e-03	Mean sphered cell volume <-> MS	Mean sphered cell volume on MS (Forward)
ebi-a-GCST90025976	ukb-b-17670	Non-cancer illness code, self-reported: multiple sclerosis || id:ukb-b-17670	Mean sphered cell volume || id:ebi-a-GCST90025976	MR Egger	235	-0.00136972	0.000572988	0.0176215	ebi-a-GCST90025976	ukb-b-17670	Negative	0.998631	0.99751	0.999753	Forward	Mean sphered cell volume	MS	P = 1.8e-02	Mean sphered cell volume <-> MS	Mean sphered cell volume on MS (Forward)
ukb-b-17670	ebi-a-GCST90028997	Mean sphered cell volume || id:ebi-a-GCST90028997	Non-cancer illness code, self-reported: multiple sclerosis || id:ukb-b-17670	Simple mode	5	8.05008	2.43605	0.0298058	ukb-b-17670	ebi-a-GCST90028997	Positive	3134.05	26.4543	371292	Reverse	MS	Mean sphered cell volume	P = 3.0e-02	Mean sphered cell volume <-> MS	MS on Mean sphered cell volume (Reverse)
ebi-a-GCST90002397	ukb-b-17670	Non-cancer illness code, self-reported: multiple sclerosis || id:ukb-b-17670	Mean spheric corpuscular volume || id:ebi-a-GCST90002397	MR Egger	287	-0.00134574	0.000442446	0.00257231	ebi-a-GCST90002397	ukb-b-17670	Negative	0.998655	0.99779	0.999522	Forward	Mean spheric corpuscular volume	MS	P = 2.6e-03	Mean spheric corpuscular volume <-> MS	Mean spheric corpuscular volume on MS (Forward)
ebi-a-GCST90002397	ukb-b-17670	Non-cancer illness code, self-reported: multiple sclerosis || id:ukb-b-17670	Mean spheric corpuscular volume || id:ebi-a-GCST90002397	Weighted median	287	-0.000961757	0.000414405	0.020297	ebi-a-GCST90002397	ukb-b-17670	Negative	0.999039	0.998228	0.99985	Forward	Mean spheric corpuscular volume	MS	P = 2.0e-02	Mean spheric corpuscular volume <-> MS	Mean spheric corpuscular volume on MS (Forward)
ebi-a-GCST90002397	ukb-b-17670	Non-cancer illness code, self-reported: multiple sclerosis || id:ukb-b-17670	Mean spheric corpuscular volume || id:ebi-a-GCST90002397	Inverse variance weighted	287	-0.000719889	0.000277267	0.00942127	ebi-a-GCST90002397	ukb-b-17670	Negative	0.99928	0.998737	0.999824	Forward	Mean spheric corpuscular volume	MS	P = 9.4e-03	Mean spheric corpuscular volume <-> MS	Mean spheric corpuscular volume on MS (Forward)
ebi-a-GCST90002397	ukb-b-17670	Non-cancer illness code, self-reported: multiple sclerosis || id:ukb-b-17670	Mean spheric corpuscular volume || id:ebi-a-GCST90002397	Weighted mode	287	-0.00116887	0.000385924	0.00267972	ebi-a-GCST90002397	ukb-b-17670	Negative	0.998832	0.998077	0.999588	Forward	Mean spheric corpuscular volume	MS	P = 2.7e-03	Mean spheric corpuscular volume <-> MS	Mean spheric corpuscular volume on MS (Forward)
ukb-b-17670	ebi-a-GCST90002397	Mean spheric corpuscular volume || id:ebi-a-GCST90002397	Non-cancer illness code, self-reported: multiple sclerosis || id:ukb-b-17670	Weighted median	5	7.55504	0.790709	1.23867e-21	ukb-b-17670	ebi-a-GCST90002397	Positive	1910.35	405.552	8998.66	Reverse	MS	Mean spheric corpuscular volume	P < 0.001	Mean spheric corpuscular volume <-> MS	MS on Mean spheric corpuscular volume (Reverse)
ukb-b-17670	ebi-a-GCST90002397	Mean spheric corpuscular volume || id:ebi-a-GCST90002397	Non-cancer illness code, self-reported: multiple sclerosis || id:ukb-b-17670	Inverse variance weighted	5	8.67121	2.10722	3.8718e-05	ukb-b-17670	ebi-a-GCST90002397	Positive	5832.54	93.7899	362710	Reverse	MS	Mean spheric corpuscular volume	P < 0.001	Mean spheric corpuscular volume <-> MS	MS on Mean spheric corpuscular volume (Reverse)
ukb-b-17670	ebi-a-GCST90002397	Mean spheric corpuscular volume || id:ebi-a-GCST90002397	Non-cancer illness code, self-reported: multiple sclerosis || id:ukb-b-17670	Simple mode	5	11.4291	3.31499	0.0261092	ukb-b-17670	ebi-a-GCST90002397	Positive	91958.8	138.617	6.10055e+07	Reverse	MS	Mean spheric corpuscular volume	P = 2.6e-02	Mean spheric corpuscular volume <-> MS	MS on Mean spheric corpuscular volume (Reverse)
ukb-b-17670	ebi-a-GCST90002397	Mean spheric corpuscular volume || id:ebi-a-GCST90002397	Non-cancer illness code, self-reported: multiple sclerosis || id:ukb-b-17670	Weighted mode	5	6.11191	0.738818	0.00116527	ukb-b-17670	ebi-a-GCST90002397	Positive	451.201	106.041	1919.84	Reverse	MS	Mean spheric corpuscular volume	P = 1.2e-03	Mean spheric corpuscular volume <-> MS	MS on Mean spheric corpuscular volume (Reverse)

## Sheet: Table S10 Drug 
Supplementary Table S10.​​ Drug Enrichment Analysis Results
PUBCHEM_CID	DRUG_NAME	total_importance_across_outcomes	outcome_specific_scores	outcome	n_targets	sum_importance	importance_score	target_genes	all_pathways				PUBCHEM_CID	DRUG_NAME	n_outcomes	total_importance	outcome	score	all_targets	all_unique_pathways	DRUG_NAME_SHORT
86	3-Hydroxyanthranilic Acid	21.8452	AD: 21.8451777297462	AD	1	21.8452	21.8452	PDK1	Metabolism; Carbohydrate metabolism; Pyruvate metabolism				1116656	N-(2,3-Dimethylphenyl)-2-((3-(2-hydroxyphenyl)-1H-1,2,4-triazol-5-yl)thio)acetamide	2	47.7197	AD	21.8452	PDK1, PDK4	Metabolism; Carbohydrate metabolism; Pyruvate metabolism	N-(2,3-Dimethylphenyl)-2-((3-(2-...
2662	Celecoxib	21.8452	AD: 21.8451777297462	AD	1	21.8452	21.8452	PDK1	Metabolism; Carbohydrate metabolism; Pyruvate metabolism				1116656	N-(2,3-Dimethylphenyl)-2-((3-(2-hydroxyphenyl)-1H-1,2,4-triazol-5-yl)thio)acetamide	2	47.7197	ALS	25.8745	PDK1, PDK4	Metabolism; Carbohydrate metabolism; Pyruvate metabolism	N-(2,3-Dimethylphenyl)-2-((3-(2-...
3314	Eugenol	21.8452	AD: 21.8451777297462	AD	1	21.8452	21.8452	PDK1	Metabolism; Carbohydrate metabolism; Pyruvate metabolism				24770514	6,8-Bis(benzylthio)octanoic acid	2	47.7197	AD	21.8452	PDK1, PDK4	Metabolism; Carbohydrate metabolism; Pyruvate metabolism	6,8-Bis(benzylthio)octanoic acid
4566	O6-Cyclohexylmethoxy-2-(4'-sulphamoylanilino) purine	21.8452	AD: 21.8451777297462	AD	1	21.8452	21.8452	PDK1	Metabolism; Carbohydrate metabolism; Pyruvate metabolism				24770514	6,8-Bis(benzylthio)octanoic acid	2	47.7197	ALS	25.8745	PDK1, PDK4	Metabolism; Carbohydrate metabolism; Pyruvate metabolism	6,8-Bis(benzylthio)octanoic acid
5083	bisindolylmaleimide IX	21.8452	AD: 21.8451777297462	AD	1	21.8452	21.8452	PDK1	Metabolism; Carbohydrate metabolism; Pyruvate metabolism				29255080	2-[(2S)-1-[(3,4-difluorophenyl)methyl]-4-[[4-(2-hydroxyethoxy)phenyl]methyl]piperazin-2-yl]ethanol	2	47.7197	AD	21.8452	PDK1, PDK4	Metabolism; Carbohydrate metabolism; Pyruvate metabolism	2-[(2S)-1-[(3,4-difluorophenyl)m...
6597	Dichloroacetic Acid	21.8452	AD: 21.8451777297462	AD	1	21.8452	21.8452	PDK1	Metabolism; Carbohydrate metabolism; Pyruvate metabolism				29255080	2-[(2S)-1-[(3,4-difluorophenyl)methyl]-4-[[4-(2-hydroxyethoxy)phenyl]methyl]piperazin-2-yl]ethanol	2	47.7197	ALS	25.8745	PDK1, PDK4	Metabolism; Carbohydrate metabolism; Pyruvate metabolism	2-[(2S)-1-[(3,4-difluorophenyl)m...
8447	2,2'-Dithiobisbenzothiazole	21.8452	AD: 21.8451777297462	AD	1	21.8452	21.8452	PDK1	Metabolism; Carbohydrate metabolism; Pyruvate metabolism				42196244	5-(1,3-benzodioxol-5-yloxymethyl)-N-(imidazo[1,2-a]pyridin-3-ylmethyl)-N-methyl-1H-pyrazole-3-carboxamide	2	47.7197	AD	21.8452	PDK1, PDK4	Metabolism; Carbohydrate metabolism; Pyruvate metabolism	5-(1,3-benzodioxol-5-yloxymethyl...
12892	Dimorpholinethiuram disulfide	21.8452	AD: 21.8451777297462	AD	1	21.8452	21.8452	PDK1	Metabolism; Carbohydrate metabolism; Pyruvate metabolism				42196244	5-(1,3-benzodioxol-5-yloxymethyl)-N-(imidazo[1,2-a]pyridin-3-ylmethyl)-N-methyl-1H-pyrazole-3-carboxamide	2	47.7197	ALS	25.8745	PDK1, PDK4	Metabolism; Carbohydrate metabolism; Pyruvate metabolism	5-(1,3-benzodioxol-5-yloxymethyl...
44259	Staurosporine	21.8452	AD: 21.8451777297462	AD	1	21.8452	21.8452	PDK1	Metabolism; Carbohydrate metabolism; Pyruvate metabolism				67932020	2,4-dihydroxy-N-(4-methoxyphenyl)-N-methylbenzamide	2	47.7197	AD	21.8452	PDK1, PDK4	Metabolism; Carbohydrate metabolism; Pyruvate metabolism	2,4-dihydroxy-N-(4-methoxyphenyl...
153999	Ruboxistaurin	21.8452	AD: 21.8451777297462	AD	1	21.8452	21.8452	PDK1	Metabolism; Carbohydrate metabolism; Pyruvate metabolism				67932020	2,4-dihydroxy-N-(4-methoxyphenyl)-N-methylbenzamide	2	47.7197	ALS	25.8745	PDK1, PDK4	Metabolism; Carbohydrate metabolism; Pyruvate metabolism	2,4-dihydroxy-N-(4-methoxyphenyl...
357976	Thiazole, 2,2'-dithiobis-	21.8452	AD: 21.8451777297462	AD	1	21.8452	21.8452	PDK1	Metabolism; Carbohydrate metabolism; Pyruvate metabolism				72376512	2-[(2,4-Dihydroxyphenyl)sulfonyl]-2,3-Dihydro-1h-Isoindole-4,6-Diol	2	47.7197	AD	21.8452	PDK1, PDK4	Metabolism; Carbohydrate metabolism; Pyruvate metabolism	2-[(2,4-Dihydroxyphenyl)sulfonyl...
448949	6-Bromoindirubin-3'-oxime	36.9509	AD: 21.8451777297462, MS: 15.1057426531633	AD	1	21.8452	21.8452	PDK1	Metabolism; Carbohydrate metabolism; Pyruvate metabolism				72376512	2-[(2,4-Dihydroxyphenyl)sulfonyl]-2,3-Dihydro-1h-Isoindole-4,6-Diol	2	47.7197	ALS	25.8745	PDK1, PDK4	Metabolism; Carbohydrate metabolism; Pyruvate metabolism	2-[(2,4-Dihydroxyphenyl)sulfonyl...
[truncated: 7,895 more rows]

[truncated: 1 more sheets: Table S11 Dock]
